# Supplementary material for: Variant‐Specific Landscape of Mutual Exclusivity Among BRAF, EGFR, and KRAS Oncogenes Reveals Overlap With Functionally Antagonistic Mutant Pairs
Source: Int J Cancer. 2026 Jun 8;159(7):1715–34. doi: 10.1002/ijc.70558 (PMC13432369; doi:10.1002/ijc.70558)
Supplement: Supplementary file 6 — Table S1: Gene‐specific variants found in human cancer samples and corresponding tissue types extracted from cBioportal and used in this study. Table S2: Sequencing statistics of the Belgian cancer NGS dataset (based on reference genome GRCh37). Table S3: Classification of BRAF, KRAS, and EGFR mutations acknowledged in this study. Table S4: Co‐occurring Gene variants identified in the same cell line. Table S5: Co‐occurrence or mutual exclusivity among unilaterally class‐assigned BRAF, KRAS, and EGFR gene variants found in human cancer cell lines. Table S6: Samples with yet co‐occurrence of ME scenarios with statistical significance and their related tissue types AF. Table S7: (a–f) Overall Survival data belonging to CRC and NSCLC patients with BRAF, KRAS, and EGFR mutations stratified to ME or CO groups and adjusted to 5 years. Table S8: Precedent studies reveal that synthetic lethality and senescence lie behind mutual exclusivity among some oncogenic BRAF, KRAS, and EGFR events. Table S9–11: Tables related to Figure 3. Table S12: Gene‐specific variants identified in the Belgian dataset of six tumor types (4). Table S13: Cell lines used in vitro experiments. Table S14–15: Table related to Figure S5. [file IJC-159-1715-s002.xlsx]

## Sheet: Sup-Table S1
	Supplementary table S1	Non-redundant patient data with information about the tumor type and mutation status and classification of KRAS, BRAF, and EGFR genes from 213 curated and non-redundant studies obtained from cBioPortal used in this study.
	Sample	Study	Patient	Mutations: BRAF	Mutations: KRAS	Mutations: EGFR	Classes: BRAF	Classes: KRAS	Classes: EGFR	Tumortype
	00-010K_LIVER	prad_fhcrc	00-010	no alteration	no alteration	no alteration				NA
	00-029J2_LN	prad_fhcrc	00-029	no alteration	no alteration	no alteration				NA
	00-090B2_LN	prad_fhcrc	00-090	no alteration	no alteration	no alteration				Prostate Cancer
	00-140FF_BONE	prad_fhcrc	00-140	no alteration	no alteration	no alteration				NA
	00028-001-CL	um_qimr_2016	00028-001-CL	no alteration	no alteration	no alteration				Melanoma
	00038-001-CL	um_qimr_2016	00038-001-CL	no alteration	no alteration	no alteration				Melanoma
	00061-001-CL	um_qimr_2016	00061-001-CL	no alteration	no alteration	no alteration				Melanoma
	00085-001-CL	um_qimr_2016	00085-001-CL	no alteration	no alteration	no alteration				Melanoma
	00099-001-CL	um_qimr_2016	00099-001-CL	no alteration	no alteration	no alteration				Melanoma
	01-002G1_LN	prad_fhcrc	01-002	not profiled	not profiled	not profiled				Prostate Cancer
	01-087MM_BONE	prad_fhcrc	01-087	no alteration	no alteration	no alteration				Prostate Cancer
	01-095N1_LN	prad_fhcrc	01-095	no alteration	no alteration	R224Pfs*7				NA
	01-120A1_LIVER	prad_fhcrc	01-120	no alteration	no alteration	no alteration				NA
	01-181AA_BONE	prad_fhcrc	01-181	not profiled	not profiled	not profiled				Prostate Cancer
	01-P034	es_dfarber_broad_2014	01-P034	no alteration	no alteration	no alteration				Bone Cancer
	01-P1216	es_dfarber_broad_2014	01-P1216	no alteration	no alteration	no alteration				Bone Cancer
	01-P131	es_dfarber_broad_2014	01-P131	no alteration	no alteration	no alteration				Bone Cancer
	01-P459	es_dfarber_broad_2014	01-P459	no alteration	no alteration	no alteration				Bone Cancer
	01-P8014	es_dfarber_broad_2014	01-P8014	no alteration	no alteration	no alteration				Bone Cancer
	01CO001	coad_cptac_2019	01CO001	no alteration	no alteration	no alteration				Colorectal Cancer
	01CO005	coad_cptac_2019	01CO005	no alteration	no alteration	no alteration				Colorectal Cancer
	01CO006	coad_cptac_2019	01CO006	no alteration	no alteration	no alteration				Colorectal Cancer
	01CO008	coad_cptac_2019	01CO008	no alteration	G12V	no alteration	Hydrolysis: G12V			Colorectal Cancer
	01CO013	coad_cptac_2019	01CO013	no alteration	no alteration	no alteration				Colorectal Cancer
	01CO014	coad_cptac_2019	01CO014	V600E	no alteration	no alteration		Class 1: V600E		Colorectal Cancer
	01CO015	coad_cptac_2019	01CO015	no alteration	no alteration	no alteration				Colorectal Cancer
	01CO019	coad_cptac_2019	01CO019	no alteration	no alteration	no alteration				Colorectal Cancer
	01CO022	coad_cptac_2019	01CO022	V600E	no alteration	no alteration		Class 1: V600E		Colorectal Cancer
	02-065M3_LN	prad_fhcrc	02-065	no alteration	no alteration	no alteration				NA
	02-083D1_LUNG	prad_fhcrc	02-083	no alteration	no alteration	no alteration				Prostate Cancer
	02-142II_BONE	prad_fhcrc	02-142	not profiled	not profiled	not profiled				Prostate Cancer
	02-P170	es_dfarber_broad_2014	02-P170	no alteration	no alteration	no alteration				Bone Cancer
	03-027M1_LUNG	prad_fhcrc	03-027	no alteration	no alteration	no alteration				Prostate Cancer
	03-081L_LN	prad_fhcrc	03-081	no alteration	no alteration	no alteration				Prostate Cancer
	03-082H1_LIVER	prad_fhcrc	03-082	no alteration	no alteration	no alteration				NA
	03-130L_RETROPERITONEAL	prad_fhcrc	03-130	no alteration	no alteration	no alteration				Prostate Cancer
	03-139E3_RETROPERITONEAL	prad_fhcrc	03-139	no alteration	no alteration	no alteration				Prostate Cancer
	03-163S4_LIVER	prad_fhcrc	03-163	no alteration	no alteration	no alteration				Prostate Cancer
	03-192A1_LIVER	prad_fhcrc	03-192	no alteration	no alteration	no alteration				NA
	03-P1004	es_dfarber_broad_2014	03-P1004	no alteration	no alteration	no alteration				Bone Cancer
	03-P152	es_dfarber_broad_2014	03-P152	no alteration	no alteration	no alteration				Bone Cancer
	04-050G2_LN	prad_fhcrc	04-050	no alteration	no alteration	no alteration				NA
	04-101F2_PROSTATE	prad_fhcrc	04-101	no alteration	no alteration	no alteration				NA
	04-112G3_LN	prad_fhcrc	04-112	no alteration	no alteration	no alteration				NA
	04-149E2_LN	prad_fhcrc	04-149	no alteration	no alteration	no alteration				NA
	05-011D2_LN	prad_fhcrc	05-011	no alteration	no alteration	no alteration				Prostate Cancer
	05-092D1_BLADDER	prad_fhcrc	05-092	no alteration	no alteration	no alteration				NA
	05-116F_LUNG	prad_fhcrc	05-116	no alteration	no alteration	no alteration				Prostate Cancer
	05-123E2_LN	prad_fhcrc	05-123	no alteration	no alteration	A1102T				NA
	05-144E1_LIVER	prad_fhcrc	05-144	no alteration	no alteration	no alteration				NA
	05-148E3_LIVER	prad_fhcrc	05-148	no alteration	no alteration	no alteration				Prostate Cancer
	05-165K5_LUNG	prad_fhcrc	05-165	no alteration	no alteration	no alteration				Prostate Cancer
	05-187E1_LIVER	prad_fhcrc	05-187	no alteration	no alteration	no alteration				NA
	05-214BB2_BONE	prad_fhcrc	05-214	no alteration	no alteration	no alteration				Prostate Cancer
	05-217F1_LN	prad_fhcrc	05-217	no alteration	no alteration	no alteration				NA
	05-221MM1_BONE	prad_fhcrc	05-221	no alteration	no alteration	no alteration				Prostate Cancer
	05-P103	es_dfarber_broad_2014	05-P103	no alteration	no alteration	no alteration				Bone Cancer
	05-P8014	es_dfarber_broad_2014	05-P8014	no alteration	no alteration	no alteration				Bone Cancer
	05-P8068	es_dfarber_broad_2014	05-P8068	no alteration	no alteration	no alteration				Bone Cancer
	05CO002	coad_cptac_2019	05CO002	no alteration	no alteration	no alteration				Colorectal Cancer
	05CO003	coad_cptac_2019	05CO003	no alteration	no alteration	no alteration				Colorectal Cancer
	05CO004	coad_cptac_2019	05CO004	not profiled	not profiled	not profiled				Colorectal Cancer
	05CO005	coad_cptac_2019	05CO005	no alteration	no alteration	no alteration				Colorectal Cancer
	05CO006	coad_cptac_2019	05CO006	V600E	no alteration	no alteration		Class 1: V600E		Colorectal Cancer
	05CO007	coad_cptac_2019	05CO007	no alteration	no alteration	no alteration				Colorectal Cancer
	05CO011	coad_cptac_2019	05CO011	no alteration	no alteration	no alteration				Colorectal Cancer
	05CO014	coad_cptac_2019	05CO014	no alteration	no alteration	no alteration				Colorectal Cancer
	05CO015	coad_cptac_2019	05CO015	V600E, E26A	no alteration	no alteration		Class 1: V600E		Colorectal Cancer
	05CO020	coad_cptac_2019	05CO020	no alteration	G12D	no alteration	Hydrolysis: G12D			Colorectal Cancer
	05CO026	coad_cptac_2019	05CO026	no alteration	Q61H	no alteration	Hybrid: Q61H			Colorectal Cancer
	05CO028	coad_cptac_2019	05CO028	no alteration	G12D	no alteration	Hydrolysis: G12D			Colorectal Cancer
	05CO029	coad_cptac_2019	05CO029	no alteration	no alteration	no alteration				Colorectal Cancer
	05CO032	coad_cptac_2019	05CO032	V600E	no alteration	no alteration		Class 1: V600E		Colorectal Cancer
	05CO033	coad_cptac_2019	05CO033	no alteration	G12D	no alteration	Hydrolysis: G12D			Colorectal Cancer
	05CO034	coad_cptac_2019	05CO034	no alteration	no alteration	no alteration				Colorectal Cancer
	05CO035	coad_cptac_2019	05CO035	no alteration	no alteration	no alteration				Colorectal Cancer
	05CO037	coad_cptac_2019	05CO037	no alteration	no alteration	no alteration				Colorectal Cancer
	05CO039	coad_cptac_2019	05CO039	V600E, P403T	no alteration	no alteration		Class 1: V600E		Colorectal Cancer
	05CO041	coad_cptac_2019	05CO041	V600E	no alteration	no alteration		Class 1: V600E		Colorectal Cancer
	05CO044	coad_cptac_2019	05CO044	no alteration	no alteration	no alteration				Colorectal Cancer
	05CO045	coad_cptac_2019	05CO045	no alteration	no alteration	N771dup			Ex20ins_L: N771dup	Colorectal Cancer
	05CO047	coad_cptac_2019	05CO047	N581S	no alteration	no alteration		Class 3: N581S		Colorectal Cancer
	05CO048	coad_cptac_2019	05CO048	V600E	no alteration	no alteration		Class 1: V600E		Colorectal Cancer
	05CO049	coad_cptac_2019	05CO049	no alteration	no alteration	no alteration				Colorectal Cancer
	05CO050	coad_cptac_2019	05CO050	V600E	no alteration	no alteration		Class 1: V600E		Colorectal Cancer
	05CO053	coad_cptac_2019	05CO053	no alteration	G13D	no alteration	Exchange: G13D			Colorectal Cancer
	05CO054	coad_cptac_2019	05CO054	no alteration	A146V	no alteration	Exchange: A146V			Colorectal Cancer
	05CO055	coad_cptac_2019	05CO055	no alteration	no alteration	no alteration				Colorectal Cancer
	06-047H1_LN	prad_fhcrc	06-047	not profiled	not profiled	not profiled				Prostate Cancer
	06-081D3_PROSTATE	prad_fhcrc	06-081	no alteration	no alteration	no alteration				Prostate Cancer
	06-127H3_LN	prad_fhcrc	06-127	not profiled	not profiled	not profiled				Prostate Cancer
	06-131BB1_BONE	prad_fhcrc	06-131	not profiled	not profiled	not profiled				Prostate Cancer
	06-134H1_LN	prad_fhcrc	06-134	no alteration	no alteration	no alteration				Prostate Cancer
	06-P036	es_dfarber_broad_2014	06-P036	no alteration	no alteration	no alteration				Bone Cancer
	06-P2007	es_dfarber_broad_2014	06-P2007	no alteration	no alteration	no alteration				Bone Cancer
	06CO001	coad_cptac_2019	06CO001	no alteration	no alteration	no alteration				Colorectal Cancer
	06CO002	coad_cptac_2019	06CO002	no alteration	no alteration	no alteration				Colorectal Cancer
	07-042EE1_BONE	prad_fhcrc	07-042	not profiled	not profiled	not profiled				NA
	07-044KK_BONE	prad_fhcrc	07-044	not profiled	not profiled	not profiled				Prostate Cancer
	07-050EE1_BONE	prad_fhcrc	07-050	no alteration	no alteration	no alteration				Prostate Cancer
	07-062F2_LUNG	prad_fhcrc	07-062	no alteration	no alteration	no alteration				Prostate Cancer
	07-P075	es_dfarber_broad_2014	07-P075	no alteration	no alteration	no alteration				Bone Cancer
	07-P1079	es_dfarber_broad_2014	07-P1079	no alteration	no alteration	no alteration				Bone Cancer
	07-P8041	es_dfarber_broad_2014	07-P8041	no alteration	no alteration	no alteration				Bone Cancer
	08-006H1_LN	prad_fhcrc	08-006	no alteration	no alteration	no alteration				NA
	08-020D1_PROSTATE	prad_fhcrc	08-020	no alteration	no alteration	no alteration				NA
	08-037F1_LIVER	prad_fhcrc	08-037	no alteration	no alteration	no alteration				Prostate Cancer
	08-093J1_LN	prad_fhcrc	08-093	no alteration	no alteration	no alteration				Prostate Cancer
	08-P054	es_dfarber_broad_2014	08-P054	no alteration	no alteration	no alteration				Bone Cancer
	08-P1004	es_dfarber_broad_2014	08-P1004	no alteration	no alteration	no alteration				Bone Cancer
	08-P1177	es_dfarber_broad_2014	08-P1177	no alteration	no alteration	no alteration				Bone Cancer
	08-P462	es_dfarber_broad_2014	08-P462	no alteration	no alteration	no alteration				Bone Cancer
	08-P8005	es_dfarber_broad_2014	08-P8005	no alteration	no alteration	no alteration				Bone Cancer
	09-006F1_RENAL	prad_fhcrc	09-006	no alteration	no alteration	no alteration				Prostate Cancer
	09CO005	coad_cptac_2019	09CO005	no alteration	G12D	no alteration	Hydrolysis: G12D			Colorectal Cancer
	09CO006	coad_cptac_2019	09CO006	no alteration	L19F	no alteration	Exchange: L19F			Colorectal Cancer
	09CO008	coad_cptac_2019	09CO008	no alteration	no alteration	no alteration				Colorectal Cancer
	09CO011	coad_cptac_2019	09CO011	no alteration	G12D	no alteration	Hydrolysis: G12D			Colorectal Cancer
	09CO013	coad_cptac_2019	09CO013	no alteration	G12V	no alteration	Hydrolysis: G12V			Colorectal Cancer
	09CO014	coad_cptac_2019	09CO014	no alteration	A146T	no alteration	Exchange: A146T			Colorectal Cancer
	09CO015	coad_cptac_2019	09CO015	no alteration	no alteration	no alteration				Colorectal Cancer
	09CO018	coad_cptac_2019	09CO018	no alteration	no alteration	no alteration				Colorectal Cancer
	09CO019	coad_cptac_2019	09CO019	no alteration	G12V	no alteration	Hydrolysis: G12V			Colorectal Cancer
	09CO022	coad_cptac_2019	09CO022	no alteration	G12D	no alteration	Hydrolysis: G12D			Colorectal Cancer
	10-013F1_LN	prad_fhcrc	10-013	no alteration	no alteration	no alteration				NA
	10-039E3_LUNG	prad_fhcrc	10-039	no alteration	no alteration	no alteration				Prostate Cancer
	10-P083	es_dfarber_broad_2014	10-P083	no alteration	no alteration	no alteration				Bone Cancer
	10-P1058	es_dfarber_broad_2014	10-P1058	no alteration	no alteration	no alteration				Bone Cancer
	10-P4110	es_dfarber_broad_2014	10-P4110	no alteration	no alteration	no alteration				Bone Cancer
	10-P8045	es_dfarber_broad_2014	10-P8045	no alteration	no alteration	no alteration				Bone Cancer
	101984-1T-17	mel_tsam_liang_2017	P-17	no alteration	no alteration	no alteration				Melanoma
	103340-1T-18	mel_tsam_liang_2017	P-18	no alteration	no alteration	no alteration				Melanoma
	105	summit_2018	105	not profiled	not profiled	not profiled				Endometrial Cancer
	106	summit_2018	106	not profiled	not profiled	not profiled				Breast Cancer
	108	summit_2018	108	no alteration	no alteration	no alteration				Cancer of Unknown Primary
	10EP11	pediatric_dkfz_2017	10EP11	no alteration	no alteration	no alteration				Glioma
	10EP13	pediatric_dkfz_2017	10EP13	no alteration	no alteration	no alteration				Glioma
	10EP15	pediatric_dkfz_2017	10EP15	no alteration	no alteration	no alteration				Glioma
	10EP17	pediatric_dkfz_2017	10EP17	no alteration	no alteration	no alteration				Glioma
	10EP3	pediatric_dkfz_2017	10EP3	no alteration	no alteration	no alteration				Glioma
	10EP5	pediatric_dkfz_2017	10EP5	no alteration	no alteration	no alteration				Glioma
	10EP7	pediatric_dkfz_2017	10EP7	no alteration	no alteration	no alteration				Glioma
	11-028G3_ADRENAL	prad_fhcrc	11-028	no alteration	no alteration	no alteration				Prostate Cancer
	11-P048	es_dfarber_broad_2014	11-P048	no alteration	no alteration	no alteration				Bone Cancer
	11-P8004	es_dfarber_broad_2014	11-P8004	no alteration	no alteration	no alteration				Bone Cancer
	11004	pog570_bcgsc_2020	11004	V600E	no alteration	no alteration		Class 1: V600E		Colorectal Cancer
	111	summit_2018	111	no alteration	no alteration	no alteration				Breast Cancer
	112	summit_2018	112	no alteration	G12C	no alteration	Hydrolysis: G12C			NA
	11307	pog570_bcgsc_2020	11307	no alteration	no alteration	no alteration				Breast Cancer
	113368	sclc_jhu	40289	no alteration	no alteration	no alteration				Small Cell Lung Cancer
	11698	pog570_bcgsc_2020	11698	P764S	no alteration	no alteration				Skin Cancer
	117	summit_2018	117	no alteration	no alteration	no alteration				Breast Cancer
	118	summit_2018	118	not profiled	not profiled	not profiled
	119	summit_2018	119	no alteration	no alteration	no alteration				Lung Cancer
	11CO005	coad_cptac_2019	11CO005	no alteration	Q61H	no alteration	Hybrid: Q61H			Colorectal Cancer
	11CO007	coad_cptac_2019	11CO007	no alteration	no alteration	no alteration				Colorectal Cancer
	11CO008	coad_cptac_2019	11CO008	no alteration	A146T	no alteration	Exchange: A146T			Colorectal Cancer
	11CO010	coad_cptac_2019	11CO010	no alteration	no alteration	no alteration				Colorectal Cancer
	11CO018	coad_cptac_2019	11CO018	V600E	no alteration	no alteration		Class 1: V600E		Colorectal Cancer
	11CO019	coad_cptac_2019	11CO019	G466V	no alteration	no alteration		Class 3: G466V		Colorectal Cancer
	11CO020	coad_cptac_2019	11CO020	no alteration	K117N	no alteration	Exchange: K117N			Colorectal Cancer
	11CO021	coad_cptac_2019	11CO021	no alteration	G12V	no alteration	Hydrolysis: G12V			Colorectal Cancer
	11CO022	coad_cptac_2019	11CO022	no alteration	no alteration	no alteration				Colorectal Cancer
	11CO027	coad_cptac_2019	11CO027	no alteration	no alteration	no alteration				Colorectal Cancer
	11CO030	coad_cptac_2019	11CO030	no alteration	no alteration	no alteration				Colorectal Cancer
	11CO031	coad_cptac_2019	11CO031	no alteration	no alteration	no alteration				Colorectal Cancer
	11CO032	coad_cptac_2019	11CO032	no alteration	no alteration	no alteration				Colorectal Cancer
	11CO033	coad_cptac_2019	11CO033	no alteration	no alteration	no alteration				Colorectal Cancer
	11CO036	coad_cptac_2019	11CO036	no alteration	no alteration	no alteration				Colorectal Cancer
	11CO037	coad_cptac_2019	11CO037	no alteration	no alteration	no alteration				Colorectal Cancer
	11CO039	coad_cptac_2019	11CO039	no alteration	no alteration	no alteration				Colorectal Cancer
	11CO042	coad_cptac_2019	11CO042	no alteration	no alteration	no alteration				Colorectal Cancer
	11CO043	coad_cptac_2019	11CO043	no alteration	G12D	no alteration	Hydrolysis: G12D			Colorectal Cancer
	11CO044	coad_cptac_2019	11CO044	no alteration	G12V	no alteration	Hydrolysis: G12V			Colorectal Cancer
	11CO045	coad_cptac_2019	11CO045	no alteration	G12D	no alteration	Hydrolysis: G12D			Colorectal Cancer
	11CO047	coad_cptac_2019	11CO047	no alteration	no alteration	no alteration				Colorectal Cancer
	11CO048	coad_cptac_2019	11CO048	no alteration	no alteration	no alteration				Colorectal Cancer
	11CO051	coad_cptac_2019	11CO051	V600E	no alteration	no alteration		Class 1: V600E		Colorectal Cancer
	11CO052	coad_cptac_2019	11CO052	no alteration	V14I	no alteration	Exchange: V14I			Colorectal Cancer
	11CO053	coad_cptac_2019	11CO053	no alteration	no alteration	no alteration				Colorectal Cancer
	11CO054	coad_cptac_2019	11CO054	no alteration	no alteration	no alteration				Colorectal Cancer
	11CO057	coad_cptac_2019	11CO057	no alteration	G12V	no alteration	Hydrolysis: G12V			Colorectal Cancer
	11CO058	coad_cptac_2019	11CO058	no alteration	Q61L	no alteration	Hybrid: Q61L			Colorectal Cancer
	11CO059	coad_cptac_2019	11CO059	no alteration	no alteration	no alteration				Colorectal Cancer
	11CO060	coad_cptac_2019	11CO060	no alteration	no alteration	no alteration				Colorectal Cancer
	11CO061	coad_cptac_2019	11CO061	no alteration	no alteration	no alteration				Colorectal Cancer
	11CO062	coad_cptac_2019	11CO062	no alteration	G12D	no alteration	Hydrolysis: G12D			Colorectal Cancer
	11CO070	coad_cptac_2019	11CO070	R178*	G13D	no alteration	Exchange: G13D			Colorectal Cancer
	11CO072	coad_cptac_2019	11CO072	no alteration	no alteration	no alteration				Colorectal Cancer
	11CO077	coad_cptac_2019	11CO077	no alteration	no alteration	no alteration				Colorectal Cancer
	11CO079	coad_cptac_2019	11CO079	no alteration	no alteration	no alteration				Colorectal Cancer
	11EP32	pediatric_dkfz_2017	11EP32	no alteration	no alteration	no alteration				Glioma
	11EP32-R	pediatric_dkfz_2017	11EP32-R	no alteration	no alteration	no alteration				Glioma
	11EP8	pediatric_dkfz_2017	11EP8	no alteration	no alteration	no alteration				Glioma
	11EP8-R	pediatric_dkfz_2017	11EP8-R	no alteration	no alteration	no alteration				Glioma
	11M	desm_broad_2015	11M	no alteration	no alteration	no alteration				Melanoma
	12-005I2_LIVER	prad_fhcrc	12-005	no alteration	no alteration	no alteration				Prostate Cancer
	12-011D26_PROSTATE	prad_fhcrc	12-011	no alteration	no alteration	no alteration				Prostate Cancer
	12-021H4_LIVER	prad_fhcrc	12-021	no alteration	no alteration	no alteration				Prostate Cancer
	12-P2194	es_dfarber_broad_2014	12-P2194	no alteration	no alteration	no alteration				Bone Cancer
	12-P279	es_dfarber_broad_2014	12-P279	no alteration	no alteration	no alteration				Bone Cancer
	12-P4072	es_dfarber_broad_2014	12-P4072	no alteration	no alteration	no alteration				Bone Cancer
	12-P412	es_dfarber_broad_2014	12-P412	no alteration	no alteration	no alteration				Bone Cancer
	12-P616	es_dfarber_broad_2014	12-P616	no alteration	no alteration	no alteration				Bone Cancer
	12-P8001	es_dfarber_broad_2014	12-P8001	no alteration	no alteration	no alteration				Bone Cancer
	120	summit_2018	120	no alteration	no alteration	no alteration				Breast Cancer
	1202	chol_nccs_2013	1202	no alteration	G12D	no alteration	Hydrolysis: G12D			Hepatobiliary Cancer
	121	summit_2018	121	no alteration	no alteration	no alteration				Lung Cancer
	121441-2T-19	mel_tsam_liang_2017	P-19	no alteration	no alteration	no alteration				Melanoma
	122	summit_2018	122	no alteration	no alteration	no alteration
	12255	pog570_bcgsc_2020	12255	no alteration	no alteration	no alteration				Embryonal Tumor
	123	summit_2018	123	not profiled	not profiled	not profiled				Lung Cancer
	124	summit_2018	124	no alteration	no alteration	no alteration				Bladder Cancer
	125	summit_2018	125	no alteration	G13D	no alteration	Exchange: G13D			Colorectal Cancer
	126	summit_2018	126	no alteration	no alteration	no alteration				Hepatobiliary Cancer
	127	summit_2018	127	no alteration	G12C	no alteration	Hydrolysis: G12C			Colorectal Cancer
	128	summit_2018	128	no alteration	no alteration	no alteration				Bladder Cancer
	129	summit_2018	129	no alteration	no alteration	no alteration				Esophagogastric Cancer
	129988T-20	mel_tsam_liang_2017	P-20	V600E	no alteration	no alteration		Class 1: V600E		Melanoma
	12M	desm_broad_2015	12M	no alteration	no alteration	no alteration				Melanoma
	130	summit_2018	130	no alteration	G12D	no alteration	Hydrolysis: G12D			Colorectal Cancer
	13009	pog570_bcgsc_2020	13009	no alteration	no alteration	no alteration				Mature B-Cell Neoplasms
	131	summit_2018	131	no alteration	no alteration	no alteration				Ovarian Cancer
	132	summit_2018	132	G466V	no alteration	no alteration		Class 3: G466V		Colorectal Cancer
	13261	pog570_bcgsc_2020	13261	no alteration	no alteration	no alteration				Head and Neck Cancer
	13268	pog570_bcgsc_2020	13268	no alteration	no alteration	no alteration				Breast Cancer
	13269	pog570_bcgsc_2020	13269	no alteration	no alteration	no alteration				Colorectal Cancer
	133	summit_2018	133	no alteration	G12V	no alteration	Hydrolysis: G12V			Bladder Cancer
	134	summit_2018	134	no alteration	no alteration	no alteration				Esophagogastric Cancer
	134398	sclc_jhu	63013	no alteration	no alteration	no alteration				Small Cell Lung Cancer
	134413	sclc_jhu	63011	no alteration	no alteration	no alteration				Small Cell Lung Cancer
	134417	sclc_jhu	63010	no alteration	no alteration	no alteration				Small Cell Lung Cancer
	134421	sclc_jhu	65510	no alteration	no alteration	no alteration				Small Cell Lung Cancer
	134426	sclc_jhu	65928	no alteration	no alteration	no alteration				Small Cell Lung Cancer
	134427	sclc_jhu	65929	no alteration	no alteration	no alteration				Small Cell Lung Cancer
	134430	sclc_jhu	65948	no alteration	no alteration	no alteration				Small Cell Lung Cancer
	135	summit_2018	135	no alteration	no alteration	no alteration				Renal Cancer
	13577	pog570_bcgsc_2020	13577	no alteration	no alteration	no alteration				Non-Small Cell Lung Cancer
	136	summit_2018	136	no alteration	G12D	no alteration	Hydrolysis: G12D			Colorectal Cancer
	136374-1T-21	mel_tsam_liang_2017	P-21	V600E	no alteration	no alteration		Class 1: V600E		Melanoma
	137	summit_2018	137	not profiled	not profiled	not profiled				Biliary Tract Cancer
	13764	pog570_bcgsc_2020	13764	no alteration	no alteration	no alteration				Anal Cancer
	138	summit_2018	138	no alteration	no alteration	no alteration				Salivary Gland Cancer
	139	hnsc_jhu	139	no alteration	no alteration	no alteration				Head and Neck Cancer
	13904	pog570_bcgsc_2020	13904	no alteration	G12C	no alteration	Hydrolysis: G12C			Colorectal Cancer
	13931	pog570_bcgsc_2020	13931	no alteration	no alteration	no alteration				Hepatobiliary Cancer
	13947	pog570_bcgsc_2020	13947	no alteration	no alteration	no alteration				Appendiceal Cancer
	13CO001	coad_cptac_2019	13CO001	not profiled	not profiled	not profiled				Colorectal Cancer
	140	summit_2018	140	no alteration	no alteration	no alteration				Colorectal Cancer
	140122-1T-22	mel_tsam_liang_2017	P-22	no alteration	no alteration	no alteration				Melanoma
	141	summit_2018	141	no alteration	no alteration	no alteration				Endometrial Cancer
	141378RG-T	um_qimr_2016	141378RG-T	no alteration	no alteration	no alteration				Melanoma
	142162-1T-32	mel_tsam_liang_2017	P-32	no alteration	no alteration	no alteration				Melanoma
	14231	pog570_bcgsc_2020	14231	no alteration	no alteration	no alteration				Breast Cancer
	14232	pog570_bcgsc_2020	14232	no alteration	G12D	no alteration	Hydrolysis: G12D			Colorectal Cancer
	142883-1T-23	mel_tsam_liang_2017	P-23	no alteration	no alteration	no alteration				Melanoma
	143455-1T-24	mel_tsam_liang_2017	P-24	no alteration	no alteration	no alteration				Melanoma
	143739-33	mel_tsam_liang_2017	P-33	no alteration	no alteration	no alteration				Melanoma
	14446	pog570_bcgsc_2020	14446	no alteration	G12R	no alteration	Hydrolysis: G12R			Pancreatic Cancer
	14498	pog570_bcgsc_2020	14498	no alteration	no alteration	no alteration				Salivary Gland Cancer
	145041-1T-25a	mel_tsam_liang_2017	P-25	V600K, R462K	no alteration	no alteration		Class 1: V600K		Melanoma
	14519	pog570_bcgsc_2020	14519	no alteration	no alteration	no alteration				Sex Cord Stromal Tumor
	145604-1T-26	mel_tsam_liang_2017	P-26	no alteration	no alteration	R334C				Melanoma
	148034-1T-28	mel_tsam_liang_2017	P-28	no alteration	no alteration	no alteration				Melanoma
	14891	pog570_bcgsc_2020	14891	no alteration	no alteration	no alteration				Non-Small Cell Lung Cancer
	14CO001	coad_cptac_2019	14CO001	not profiled	not profiled	not profiled				Colorectal Cancer
	14CO002	coad_cptac_2019	14CO002	no alteration	no alteration	no alteration				Colorectal Cancer
	14CO003	coad_cptac_2019	14CO003	V600E, A305V	no alteration	T1074I		Class 1: V600E		Colorectal Cancer
	14CO005	coad_cptac_2019	14CO005	no alteration	G13D	no alteration	Exchange: G13D			Colorectal Cancer
	150199-1T-27	mel_tsam_liang_2017	P-27	no alteration	no alteration	no alteration				Melanoma
	150449-2T-29a	mel_tsam_liang_2017	P-29	no alteration	no alteration	no alteration				NA
	150756-1T-30	mel_tsam_liang_2017	P-30	no alteration	no alteration	no alteration				Melanoma
	15122	pog570_bcgsc_2020	15122	no alteration	no alteration	no alteration				Breast Cancer
	15123	pog570_bcgsc_2020	15123	no alteration	no alteration	no alteration				Non-Small Cell Lung Cancer
	15148	pog570_bcgsc_2020	15148	no alteration	no alteration	no alteration				Non-Small Cell Lung Cancer
	15227	pog570_bcgsc_2020	15227	no alteration	no alteration	no alteration				Breast Cancer
	15268	pog570_bcgsc_2020	15268	no alteration	no alteration	no alteration				Non-Small Cell Lung Cancer
	157471-1T-31	mel_tsam_liang_2017	P-31	no alteration	no alteration	no alteration				Melanoma
	15844	pog570_bcgsc_2020	15844	no alteration	no alteration	no alteration				Breast Cancer
	15CO001	coad_cptac_2019	15CO001	no alteration	K117N	no alteration	Exchange: K117N			Colorectal Cancer
	15CO002	coad_cptac_2019	15CO002	no alteration	no alteration	no alteration				Colorectal Cancer
	16385	pog570_bcgsc_2020	16385	no alteration	G12C	no alteration	Hydrolysis: G12C			Pancreatic Cancer
	16500	pog570_bcgsc_2020	16500	no alteration	no alteration	no alteration				Non-Small Cell Lung Cancer
	16501	pog570_bcgsc_2020	16501	no alteration	no alteration	no alteration				Breast Cancer
	166	hnsc_jhu	166	no alteration	no alteration	no alteration				Head and Neck Cancer
	16676204	nccrcc_genentech_2014	114	no alteration	no alteration	no alteration				Renal Cancer
	16676210	nccrcc_genentech_2014	115	no alteration	no alteration	no alteration				Renal Cancer
	16689	pog570_bcgsc_2020	16689	no alteration	no alteration	no alteration				Breast Cancer
	16949	pog570_bcgsc_2020	16949	no alteration	no alteration	no alteration				Prostate Cancer
	169894a-34a	mel_tsam_liang_2017	P-34	no alteration	no alteration	no alteration				NA
	16CO002	coad_cptac_2019	16CO002	no alteration	no alteration	no alteration				Colorectal Cancer
	16CO003	coad_cptac_2019	16CO003	no alteration	no alteration	no alteration				Colorectal Cancer
	16CO006	coad_cptac_2019	16CO006	no alteration	A146T	no alteration	Exchange: A146T			Colorectal Cancer
	16CO011	coad_cptac_2019	16CO011	no alteration	no alteration	no alteration				Colorectal Cancer
	16CO012	coad_cptac_2019	16CO012	no alteration	G13D	no alteration	Exchange: G13D			Colorectal Cancer
	17231203	chol_nccs_2013	17231203	no alteration	no alteration	no alteration				Hepatobiliary Cancer
	17284	pog570_bcgsc_2020	17284	no alteration	no alteration	no alteration				Mature T and NK Neoplasms
	17557	pog570_bcgsc_2020	17557	no alteration	no alteration	no alteration				Ovarian Cancer
	17584	pog570_bcgsc_2020	17584	no alteration	no alteration	no alteration				Breast Cancer
	17827	pog570_bcgsc_2020	17827	no alteration	no alteration	no alteration				Endometrial Cancer
	18153	pog570_bcgsc_2020	18153	no alteration	no alteration	no alteration				Glioma
	18154	pog570_bcgsc_2020	18154	no alteration	no alteration	no alteration				Breast Cancer
	18228	pog570_bcgsc_2020	18228	no alteration	no alteration	no alteration				Non-Small Cell Lung Cancer
	18568	pog570_bcgsc_2020	18568	no alteration	no alteration	no alteration				Soft Tissue Sarcoma
	18624	pog570_bcgsc_2020	18624	no alteration	no alteration	no alteration				Skin Cancer
	18625	pog570_bcgsc_2020	18625	no alteration	no alteration	no alteration				Breast Cancer
	18650	pog570_bcgsc_2020	18650	no alteration	no alteration	no alteration				Mesothelioma
	18843	pog570_bcgsc_2020	18843	no alteration	no alteration	no alteration				Adrenocortical Carcinoma
	18844	pog570_bcgsc_2020	18844	no alteration	no alteration	no alteration				Mesothelioma
	18880	pog570_bcgsc_2020	18880	no alteration	no alteration	no alteration				Breast Cancer
	19424681	nccrcc_genentech_2014	2150	no alteration	no alteration	no alteration				Renal Cancer
	19424685	nccrcc_genentech_2014	2172	no alteration	no alteration	no alteration				Renal Cancer
	19424687	nccrcc_genentech_2014	2151	no alteration	no alteration	no alteration				Renal Cancer
	19424699	nccrcc_genentech_2014	2152	no alteration	no alteration	no alteration				Renal Cancer
	19424701	nccrcc_genentech_2014	2153	no alteration	no alteration	no alteration				Renal Cancer
	19424703	nccrcc_genentech_2014	2173	no alteration	no alteration	no alteration				Renal Cancer
	19424709	nccrcc_genentech_2014	2205	no alteration	no alteration	no alteration				Renal Cancer
	19424711	nccrcc_genentech_2014	2154	no alteration	no alteration	no alteration				Renal Cancer
	19424713	nccrcc_genentech_2014	2155	no alteration	no alteration	no alteration				Renal Cancer
	19424717	nccrcc_genentech_2014	2174	no alteration	no alteration	no alteration				Renal Cancer
	19424721	nccrcc_genentech_2014	2156	no alteration	no alteration	no alteration				Renal Cancer
	19424723	nccrcc_genentech_2014	2157	no alteration	no alteration	no alteration				Renal Cancer
	19424728	nccrcc_genentech_2014	2207	no alteration	no alteration	no alteration				Renal Cancer
	19424732	nccrcc_genentech_2014	2158	no alteration	no alteration	no alteration				Renal Cancer
	19424734	nccrcc_genentech_2014	2159	no alteration	no alteration	no alteration				Renal Cancer
	19424736	nccrcc_genentech_2014	2160	no alteration	no alteration	no alteration				Renal Cancer
	19424739	nccrcc_genentech_2014	2208	no alteration	no alteration	no alteration				Renal Cancer
	19424743	nccrcc_genentech_2014	2162	no alteration	no alteration	no alteration				Renal Cancer
	19424745	nccrcc_genentech_2014	2175	no alteration	no alteration	no alteration				Renal Cancer
	19424751	nccrcc_genentech_2014	2164	no alteration	no alteration	no alteration				Renal Cancer
	19424753	nccrcc_genentech_2014	2165	no alteration	no alteration	no alteration				Renal Cancer
	19424755	nccrcc_genentech_2014	2176	no alteration	no alteration	no alteration				Renal Cancer
	19424759	nccrcc_genentech_2014	2166	no alteration	no alteration	no alteration				Renal Cancer
	19424761	nccrcc_genentech_2014	2177	no alteration	no alteration	no alteration				Renal Cancer
	19424763	nccrcc_genentech_2014	2167	no alteration	no alteration	no alteration				Renal Cancer
	19424766	nccrcc_genentech_2014	2178	no alteration	no alteration	no alteration				Renal Cancer
	19424772	nccrcc_genentech_2014	2168	no alteration	no alteration	no alteration				Renal Cancer
	19424776	nccrcc_genentech_2014	2206	no alteration	no alteration	no alteration				Renal Cancer
	19424778	nccrcc_genentech_2014	2179	no alteration	no alteration	no alteration				Renal Cancer
	19424782	nccrcc_genentech_2014	2169	no alteration	no alteration	no alteration				Renal Cancer
	19424786	nccrcc_genentech_2014	2170	no alteration	no alteration	no alteration				Renal Cancer
	19424791	nccrcc_genentech_2014	2171	no alteration	no alteration	no alteration				Renal Cancer
	19424821	nccrcc_genentech_2014	19424821	no alteration	no alteration	no alteration				Renal Cancer
	19424851	nccrcc_genentech_2014	19424851	no alteration	no alteration	no alteration				Renal Cancer
	19512	pog570_bcgsc_2020	19512	no alteration	no alteration	no alteration				Breast Cancer
	19652	pog570_bcgsc_2020	19652	no alteration	no alteration	no alteration				Ovarian Cancer
	19661	pog570_bcgsc_2020	19661	no alteration	no alteration	no alteration				Non-Small Cell Lung Cancer
	19843	pog570_bcgsc_2020	19843	no alteration	no alteration	no alteration				Breast Cancer
	19M	desm_broad_2015	19M	G466E	no alteration	no alteration		Class 3: G466E		Melanoma
	2000123	chol_nccs_2013	2000123	no alteration	no alteration	no alteration				Hepatobiliary Cancer
	2000861	chol_nccs_2013	2000861	no alteration	no alteration	no alteration				Hepatobiliary Cancer
	20034	pog570_bcgsc_2020	20034	no alteration	no alteration	no alteration				Breast Cancer
	20115	pog570_bcgsc_2020	20115	no alteration	no alteration	no alteration				Breast Cancer
	20600	pog570_bcgsc_2020	20600	no alteration	no alteration	no alteration				Hepatobiliary Cancer
	20794	pog570_bcgsc_2020	20794	no alteration	no alteration	no alteration				Soft Tissue Sarcoma
	20800	pog570_bcgsc_2020	20800	no alteration	no alteration	no alteration				Glioma
	20801	pog570_bcgsc_2020	20801	no alteration	no alteration	no alteration				Breast Cancer
	20CO001	coad_cptac_2019	20CO001	no alteration	G12C	no alteration	Hydrolysis: G12C			Colorectal Cancer
	20CO003	coad_cptac_2019	20CO003	no alteration	no alteration	no alteration				Colorectal Cancer
	20CO004	coad_cptac_2019	20CO004	no alteration	G12V	no alteration	Hydrolysis: G12V			Colorectal Cancer
	20CO006	coad_cptac_2019	20CO006	not profiled	not profiled	not profiled				Colorectal Cancer
	20CO007	coad_cptac_2019	20CO007	no alteration	G12D	no alteration	Hydrolysis: G12D			Colorectal Cancer
	21098	pog570_bcgsc_2020	21098	no alteration	no alteration	no alteration				Soft Tissue Sarcoma
	21186	pog570_bcgsc_2020	21186	no alteration	no alteration	no alteration				Breast Cancer
	21188	pog570_bcgsc_2020	21188	no alteration	no alteration	no alteration				Ovarian Cancer
	21347	pog570_bcgsc_2020	21347	no alteration	no alteration	no alteration				Breast Cancer
	21392	pog570_bcgsc_2020	21392	no alteration	no alteration	no alteration				Ovarian Cancer
	21404	pog570_bcgsc_2020	21404	no alteration	no alteration	no alteration				Small Bowel Cancer
	21516	pog570_bcgsc_2020	21516	no alteration	no alteration	no alteration				Melanoma
	21720	pog570_bcgsc_2020	21720	no alteration	no alteration	no alteration				Breast Cancer
	21721	pog570_bcgsc_2020	21721	no alteration	no alteration	no alteration				Non-Small Cell Lung Cancer
	21774	pog570_bcgsc_2020	21774	no alteration	no alteration	no alteration				Breast Cancer
	21914187	chol_nccs_2013	21914187	no alteration	no alteration	no alteration				Hepatobiliary Cancer
	21932	pog570_bcgsc_2020	21932	no alteration	Q61H	no alteration	Hybrid: Q61H			Colorectal Cancer
	21933	pog570_bcgsc_2020	21933	no alteration	no alteration	no alteration				Breast Cancer
	21CO006	coad_cptac_2019	21CO006	no alteration	no alteration	no alteration				Colorectal Cancer
	21CO007	coad_cptac_2019	21CO007	no alteration	G12C	no alteration	Hydrolysis: G12C			Colorectal Cancer
	22186	pog570_bcgsc_2020	22186	no alteration	no alteration	L858R			Classical_like: L858R	Non-Small Cell Lung Cancer
	22244	pog570_bcgsc_2020	22244	no alteration	no alteration	no alteration				Bone Cancer
	22254	pog570_bcgsc_2020	22254	no alteration	no alteration	no alteration				Anal Cancer
	22256	pog570_bcgsc_2020	22256	no alteration	no alteration	no alteration				Breast Cancer
	22415	pog570_bcgsc_2020	22415	no alteration	no alteration	no alteration				Breast Cancer
	22499	pog570_bcgsc_2020	22499	no alteration	no alteration	no alteration				Breast Cancer
	22592	pog570_bcgsc_2020	22592	no alteration	no alteration	no alteration				Breast Cancer
	22593	pog570_bcgsc_2020	22593	no alteration	no alteration	no alteration
	22595	pog570_bcgsc_2020	22595	no alteration	no alteration	no alteration				Breast Cancer
	22597	pog570_bcgsc_2020	22597	no alteration	no alteration	no alteration				Breast Cancer
	22CO004	coad_cptac_2019	22CO004	no alteration	no alteration	no alteration				Colorectal Cancer
	22CO006	coad_cptac_2019	22CO006	V600E	no alteration	no alteration		Class 1: V600E		Colorectal Cancer
	23	summit_2018	23	no alteration	no alteration	E829*, A419V				NA
	23162	pog570_bcgsc_2020	23162	no alteration	no alteration	no alteration
	23187	pog570_bcgsc_2020	23187	no alteration	no alteration	no alteration
	23189	pog570_bcgsc_2020	23189	no alteration	no alteration	no alteration				Bone Cancer
	23205	pog570_bcgsc_2020	23205	no alteration	no alteration	no alteration				Mature B-Cell Neoplasms
	23237	pog570_bcgsc_2020	23237	no alteration	no alteration	no alteration				Non-Small Cell Lung Cancer
	23238	pog570_bcgsc_2020	23238	no alteration	no alteration	no alteration				Ovarian Cancer
	23239	pog570_bcgsc_2020	23239	no alteration	no alteration	no alteration				Melanoma
	23315	pog570_bcgsc_2020	23315	no alteration	no alteration	no alteration				Colorectal Cancer
	2334186	sclc_jhu	2334186_p	no alteration	no alteration	no alteration				Small Cell Lung Cancer
	2334187	sclc_jhu	2334187_p	no alteration	no alteration	no alteration				Small Cell Lung Cancer
	2334188	sclc_jhu	2334188_p	no alteration	no alteration	no alteration				Small Cell Lung Cancer
	2334189	sclc_jhu	2334189_p	no alteration	no alteration	no alteration				Small Cell Lung Cancer
	2334190	sclc_jhu	2334190_p	no alteration	no alteration	no alteration				Small Cell Lung Cancer
	2334191	sclc_jhu	2334191_p	no alteration	no alteration	no alteration				Small Cell Lung Cancer
	2334192	sclc_jhu	2334192_p	no alteration	no alteration	no alteration				Small Cell Lung Cancer
	2334193	sclc_jhu	2334193_p	no alteration	no alteration	no alteration				Small Cell Lung Cancer
	2334194	sclc_jhu	2334194_p	no alteration	no alteration	no alteration				Small Cell Lung Cancer
	2334195	sclc_jhu	2334195_p	no alteration	no alteration	no alteration				Small Cell Lung Cancer
	2334196	sclc_jhu	2334196_p	no alteration	no alteration	no alteration				Small Cell Lung Cancer
	2334197	sclc_jhu	2334197_p	no alteration	no alteration	no alteration				Small Cell Lung Cancer
	2334198	sclc_jhu	2334198_p	no alteration	no alteration	no alteration				Small Cell Lung Cancer
	2334199	sclc_jhu	2334199_p	no alteration	no alteration	no alteration				Small Cell Lung Cancer
	2334201	sclc_jhu	2334201_p	no alteration	no alteration	no alteration				Small Cell Lung Cancer
	2334202	sclc_jhu	2334202_p	no alteration	no alteration	no alteration				Small Cell Lung Cancer
	2334203	sclc_jhu	2334203_p	no alteration	no alteration	no alteration				Small Cell Lung Cancer
	2334204	sclc_jhu	2334204_p	no alteration	no alteration	no alteration				Small Cell Lung Cancer
	23344	pog570_bcgsc_2020	23344	no alteration	no alteration	no alteration				Endometrial Cancer
	23401	pog570_bcgsc_2020	23401	no alteration	G12D	no alteration	Hydrolysis: G12D			Bladder Cancer
	23411	pog570_bcgsc_2020	23411	no alteration	no alteration	no alteration				Soft Tissue Sarcoma
	23453	pog570_bcgsc_2020	23453	no alteration	no alteration	no alteration				Colorectal Cancer
	23454	pog570_bcgsc_2020	23454	no alteration	no alteration	no alteration				Breast Cancer
	23474504	chol_nccs_2013	23474504	no alteration	no alteration	no alteration				Hepatobiliary Cancer
	23673	pog570_bcgsc_2020	23673	V600E	no alteration	no alteration		Class 1: V600E		Colorectal Cancer
	23674	pog570_bcgsc_2020	23674	no alteration	no alteration	no alteration				Colorectal Cancer
	23675	pog570_bcgsc_2020	23675	no alteration	no alteration	no alteration				Breast Cancer
	23676	pog570_bcgsc_2020	23676	no alteration	no alteration	no alteration				Colorectal Cancer
	23701	pog570_bcgsc_2020	23701	no alteration	no alteration	no alteration				Breast Cancer
	23706	pog570_bcgsc_2020	23706	no alteration	no alteration	no alteration				Breast Cancer
	23736	pog570_bcgsc_2020	23736	no alteration	no alteration	no alteration				Breast Cancer
	23737	pog570_bcgsc_2020	23737	no alteration	no alteration	no alteration				Breast Cancer
	23738	pog570_bcgsc_2020	23738	no alteration	no alteration	no alteration				Soft Tissue Sarcoma
	23739	pog570_bcgsc_2020	23739	no alteration	no alteration	no alteration				Anal Cancer
	23764	pog570_bcgsc_2020	23764	no alteration	no alteration	no alteration				Soft Tissue Sarcoma
	23802	pog570_bcgsc_2020	23802	no alteration	no alteration	no alteration				Head and Neck Cancer
	23805	pog570_bcgsc_2020	23805	no alteration	no alteration	no alteration				Melanoma
	23808	pog570_bcgsc_2020	23808	no alteration	no alteration	no alteration				Melanoma
	23940	pog570_bcgsc_2020	23940	no alteration	no alteration	no alteration				Vaginal Cancer
	24045	pog570_bcgsc_2020	24045	no alteration	no alteration	no alteration				Breast Cancer
	24077	pog570_bcgsc_2020	24077	no alteration	G13D	no alteration	Exchange: G13D			Colorectal Cancer
	24176	pog570_bcgsc_2020	24176	no alteration	no alteration	no alteration				Gastrointestinal Neuroendocrine Tumor
	24177	pog570_bcgsc_2020	24177	no alteration	no alteration	no alteration				Vaginal Cancer
	24229	pog570_bcgsc_2020	24229	no alteration	no alteration	no alteration				Pancreatic Cancer
	24243	pog570_bcgsc_2020	24243	no alteration	G12D	no alteration	Hydrolysis: G12D			Pancreatic Cancer
	24294	pog570_bcgsc_2020	24294	no alteration	no alteration	no alteration				Soft Tissue Sarcoma
	24295	pog570_bcgsc_2020	24295	no alteration	no alteration	no alteration				Mesothelioma
	24358	pog570_bcgsc_2020	24358	no alteration	no alteration	no alteration				Esophagogastric Cancer
	24359	pog570_bcgsc_2020	24359	no alteration	no alteration	no alteration				Skin Cancer
	24363	pog570_bcgsc_2020	24363	no alteration	G12C	no alteration	Hydrolysis: G12C			Pancreatic Cancer
	24423	pog570_bcgsc_2020	24423	no alteration	no alteration	no alteration				Non-Small Cell Lung Cancer
	24424	pog570_bcgsc_2020	24424	no alteration	G12D	no alteration	Hydrolysis: G12D			Colorectal Cancer
	24464	pog570_bcgsc_2020	24464	no alteration	no alteration	no alteration				Thyroid Cancer
	24465	pog570_bcgsc_2020	24465	no alteration	no alteration	no alteration				Endometrial Cancer
	24550	pog570_bcgsc_2020	24550	no alteration	no alteration	no alteration				Breast Cancer
	24838	pog570_bcgsc_2020	24838	no alteration	no alteration	no alteration				Breast Cancer
	24CO005	coad_cptac_2019	24CO005	no alteration	no alteration	no alteration				Colorectal Cancer
	25027	pog570_bcgsc_2020	25027	no alteration	no alteration	no alteration				Non-Small Cell Lung Cancer
	25134	pog570_bcgsc_2020	25134	no alteration	no alteration	no alteration				Ovarian Cancer
	25315	pog570_bcgsc_2020	25315	no alteration	no alteration	no alteration				Breast Cancer
	25317	pog570_bcgsc_2020	25317	no alteration	no alteration	no alteration				Hepatobiliary Cancer
	25318	pog570_bcgsc_2020	25318	no alteration	no alteration	no alteration				Pancreatic Cancer
	25352	pog570_bcgsc_2020	25352	no alteration	no alteration	no alteration				Soft Tissue Sarcoma
	25356	pog570_bcgsc_2020	25356	no alteration	no alteration	no alteration				Breast Cancer
	25358	pog570_bcgsc_2020	25358	no alteration	no alteration	no alteration				Breast Cancer
	25419	pog570_bcgsc_2020	25419	no alteration	G12D	no alteration	Hydrolysis: G12D			Colorectal Cancer
	25424	pog570_bcgsc_2020	25424	no alteration	no alteration	no alteration				Colorectal Cancer
	25426	pog570_bcgsc_2020	25426	no alteration	no alteration	no alteration				Soft Tissue Sarcoma
	25435	pog570_bcgsc_2020	25435	no alteration	no alteration	no alteration				Small Cell Lung Cancer
	25436	pog570_bcgsc_2020	25436	no alteration	no alteration	no alteration				Esophagogastric Cancer
	25437	pog570_bcgsc_2020	25437	no alteration	no alteration	no alteration				Colorectal Cancer
	25438	pog570_bcgsc_2020	25438	no alteration	no alteration	no alteration				Esophagogastric Cancer
	25439	pog570_bcgsc_2020	25439	no alteration	no alteration	no alteration				Colorectal Cancer
	25440	pog570_bcgsc_2020	25440	no alteration	G12A	no alteration	Hydrolysis: G12A			Colorectal Cancer
	25441	pog570_bcgsc_2020	25441	no alteration	no alteration	L858R			Classical_like: L858R	Non-Small Cell Lung Cancer
	25483	pog570_bcgsc_2020	25483	no alteration	no alteration	no alteration				Breast Cancer
	25484	pog570_bcgsc_2020	25484	no alteration	no alteration	no alteration				Soft Tissue Sarcoma
	25494	pog570_bcgsc_2020	25494	no alteration	G12D	no alteration	Hydrolysis: G12D			Pancreatic Cancer
	25496	pog570_bcgsc_2020	25496	no alteration	no alteration	no alteration				Pancreatic Cancer
	25497	pog570_bcgsc_2020	25497	no alteration	no alteration	no alteration				Colorectal Cancer
	25498	pog570_bcgsc_2020	25498	V600E	no alteration	no alteration		Class 1: V600E		Colorectal Cancer
	25500	pog570_bcgsc_2020	25500	no alteration	Q61H	no alteration	Hybrid: Q61H			Esophagogastric Cancer
	25501	pog570_bcgsc_2020	25501	no alteration	no alteration	no alteration				Hepatobiliary Cancer
	25535	pog570_bcgsc_2020	25535	no alteration	no alteration	no alteration				Hepatobiliary Cancer
	25559	pog570_bcgsc_2020	25559	no alteration	no alteration	no alteration				Thymic Tumor
	25560	pog570_bcgsc_2020	25560	V600E	no alteration	no alteration		Class 1: V600E		Esophagogastric Cancer
	25572	pog570_bcgsc_2020	25572	no alteration	no alteration	no alteration				Soft Tissue Sarcoma
	25582	pog570_bcgsc_2020	25582	no alteration	G12V	no alteration	Hydrolysis: G12V			Pancreatic Cancer
	25583	pog570_bcgsc_2020	25583	no alteration	no alteration	no alteration				Non-Small Cell Lung Cancer
	25589	pog570_bcgsc_2020	25589	no alteration	no alteration	no alteration				Anal Cancer
	25590	pog570_bcgsc_2020	25590	no alteration	no alteration	no alteration				Colorectal Cancer
	25593	pog570_bcgsc_2020	25593	no alteration	no alteration	no alteration				Non-Small Cell Lung Cancer
	25594	pog570_bcgsc_2020	25594	no alteration	no alteration	no alteration				Esophagogastric Cancer
	25603	pog570_bcgsc_2020	25603	no alteration	no alteration	no alteration				Endometrial Cancer
	25604	pog570_bcgsc_2020	25604	no alteration	no alteration	no alteration				Germ Cell Tumor
	25657	pog570_bcgsc_2020	25657	no alteration	no alteration	no alteration				Endometrial Cancer
	25658	pog570_bcgsc_2020	25658	no alteration	G12S	no alteration	Hydrolysis: G12S			Colorectal Cancer
	25662	pog570_bcgsc_2020	25662	no alteration	no alteration	no alteration				Breast Cancer
	25664	pog570_bcgsc_2020	25664	no alteration	G12D	no alteration	Hydrolysis: G12D			Pancreatic Cancer
	25719	pog570_bcgsc_2020	25719	no alteration	G12D	no alteration	Hydrolysis: G12D			Colorectal Cancer
	25720	pog570_bcgsc_2020	25720	no alteration	no alteration	no alteration				Prostate Cancer
	25721	pog570_bcgsc_2020	25721	no alteration	no alteration	no alteration				Breast Cancer
	25722	pog570_bcgsc_2020	25722	no alteration	no alteration	no alteration				Bone Cancer
	25731	pog570_bcgsc_2020	25731	no alteration	no alteration	no alteration				Hepatobiliary Cancer
	25744	pog570_bcgsc_2020	25744	no alteration	no alteration	no alteration				Melanoma
	25751	pog570_bcgsc_2020	25751	no alteration	no alteration	no alteration				Hepatobiliary Cancer
	25752	pog570_bcgsc_2020	25752	no alteration	no alteration	no alteration				Breast Cancer
	25753	pog570_bcgsc_2020	25753	no alteration	no alteration	no alteration				Colorectal Cancer
	25755	pog570_bcgsc_2020	25755	no alteration	G12D	no alteration	Hydrolysis: G12D			Colorectal Cancer
	25766	pog570_bcgsc_2020	25766	no alteration	no alteration	no alteration				Hepatobiliary Cancer
	25767	pog570_bcgsc_2020	25767	no alteration	G12D	no alteration	Hydrolysis: G12D			Pancreatic Cancer
	25768	pog570_bcgsc_2020	25768	no alteration	no alteration	no alteration				Hepatobiliary Cancer
	25777	pog570_bcgsc_2020	25777	no alteration	no alteration	no alteration				Breast Cancer
	258	hnsc_jhu	258	no alteration	no alteration	no alteration				Head and Neck Cancer
	25816	pog570_bcgsc_2020	25816	no alteration	no alteration	no alteration				Colorectal Cancer
	25890	pog570_bcgsc_2020	25890	no alteration	no alteration	no alteration				Non-Small Cell Lung Cancer
	25899	pog570_bcgsc_2020	25899	V600E	no alteration	no alteration		Class 1: V600E		Pancreatic Cancer
	25901	pog570_bcgsc_2020	25901	no alteration	no alteration	T790M, L747Ffs*14, E746Vfs*16			T790M_like_3S: T790M	Non-Small Cell Lung Cancer
	25902	pog570_bcgsc_2020	25902	no alteration	no alteration	no alteration				Breast Cancer
	25921	pog570_bcgsc_2020	25921	no alteration	no alteration	no alteration				Mesothelioma
	25923	pog570_bcgsc_2020	25923	no alteration	no alteration	no alteration
	25958	pog570_bcgsc_2020	25958	no alteration	no alteration	no alteration				Breast Cancer
	25959	pog570_bcgsc_2020	25959	no alteration	no alteration	no alteration				Thyroid Cancer
	25960	pog570_bcgsc_2020	25960	no alteration	G12C	no alteration	Hydrolysis: G12C			Colorectal Cancer
	25961	pog570_bcgsc_2020	25961	no alteration	no alteration	no alteration				Hepatobiliary Cancer
	25962	pog570_bcgsc_2020	25962	no alteration	no alteration	no alteration				Breast Cancer
	25964	pog570_bcgsc_2020	25964	no alteration	no alteration	no alteration				Cancer of Unknown Primary
	25965	pog570_bcgsc_2020	25965	no alteration	no alteration	no alteration				Anal Cancer
	25966	pog570_bcgsc_2020	25966	no alteration	no alteration	no alteration				Non-Small Cell Lung Cancer
	25976	pog570_bcgsc_2020	25976	no alteration	no alteration	no alteration				Endometrial Cancer
	25977	pog570_bcgsc_2020	25977	no alteration	no alteration	no alteration				Soft Tissue Sarcoma
	25979	pog570_bcgsc_2020	25979	no alteration	G12D	no alteration	Hydrolysis: G12D			Pancreatic Cancer
	25980	pog570_bcgsc_2020	25980	no alteration	no alteration	no alteration				Breast Cancer
	25981	pog570_bcgsc_2020	25981	no alteration	no alteration	no alteration				Colorectal Cancer
	25982	pog570_bcgsc_2020	25982	no alteration	no alteration	no alteration				Breast Cancer
	25984	pog570_bcgsc_2020	25984	no alteration	no alteration	no alteration				Breast Cancer
	25988	pog570_bcgsc_2020	25988	no alteration	no alteration	no alteration				Ovarian Cancer
	25989	pog570_bcgsc_2020	25989	no alteration	no alteration	no alteration				Sex Cord Stromal Tumor
	25990	pog570_bcgsc_2020	25990	no alteration	no alteration	no alteration				Breast Cancer
	25991	pog570_bcgsc_2020	25991	no alteration	no alteration	no alteration				Glioma
	26	summit_2018	26	D594G	no alteration	no alteration		Class 3: D594G		NA
	26016	pog570_bcgsc_2020	26016	no alteration	no alteration	no alteration				Non-Small Cell Lung Cancer
	26017	pog570_bcgsc_2020	26017	no alteration	no alteration	no alteration				Thyroid Cancer
	26051	pog570_bcgsc_2020	26051	no alteration	A146T	no alteration	Exchange: A146T			Colorectal Cancer
	26052	pog570_bcgsc_2020	26052	no alteration	no alteration	no alteration				Endometrial Cancer
	26054	pog570_bcgsc_2020	26054	no alteration	no alteration	no alteration				Breast Cancer
	26066	pog570_bcgsc_2020	26066	no alteration	no alteration	no alteration				Uterine Sarcoma
	26123	pog570_bcgsc_2020	26123	no alteration	no alteration	no alteration				Non-Small Cell Lung Cancer
	26124	pog570_bcgsc_2020	26124	no alteration	no alteration	no alteration				Colorectal Cancer
	26125	pog570_bcgsc_2020	26125	no alteration	no alteration	no alteration				Esophagogastric Cancer
	26239	pog570_bcgsc_2020	26239	no alteration	G13D	no alteration	Exchange: G13D			Colorectal Cancer
	26266	pog570_bcgsc_2020	26266	no alteration	no alteration	no alteration				Breast Cancer
	26376	pog570_bcgsc_2020	26376	no alteration	no alteration	no alteration				Breast Cancer
	26409	pog570_bcgsc_2020	26409	no alteration	no alteration	no alteration				Non-Small Cell Lung Cancer
	26416	pog570_bcgsc_2020	26416	no alteration	no alteration	no alteration				Soft Tissue Sarcoma
	26465	pog570_bcgsc_2020	26465	no alteration	no alteration	no alteration				Melanoma
	266	hnsc_jhu	266	no alteration	no alteration	no alteration				Head and Neck Cancer
	26825	pog570_bcgsc_2020	26825	no alteration	no alteration	no alteration				Ovarian Cancer
	26850	pog570_bcgsc_2020	26850	no alteration	no alteration	no alteration				Breast Cancer
	26851	pog570_bcgsc_2020	26851	no alteration	no alteration	no alteration				Colorectal Cancer
	26852	pog570_bcgsc_2020	26852	no alteration	no alteration	no alteration				Renal Cancer
	27025	pog570_bcgsc_2020	27025	no alteration	no alteration	no alteration				Soft Tissue Sarcoma
	27026	pog570_bcgsc_2020	27026	no alteration	no alteration	no alteration				Endometrial Cancer
	27028	pog570_bcgsc_2020	27028	no alteration	no alteration	no alteration				Soft Tissue Sarcoma
	27034	pog570_bcgsc_2020	27034	no alteration	no alteration	no alteration				Breast Cancer
	27036	pog570_bcgsc_2020	27036	no alteration	no alteration	no alteration				CNS Cancer
	27037	pog570_bcgsc_2020	27037	no alteration	no alteration	no alteration				Breast Cancer
	27078	pog570_bcgsc_2020	27078	no alteration	G12V	no alteration	Hydrolysis: G12V			Pancreatic Cancer
	27090	pog570_bcgsc_2020	27090	no alteration	no alteration	no alteration				Breast Cancer
	27177	pog570_bcgsc_2020	27177	no alteration	no alteration	no alteration				Renal Cancer
	27178	pog570_bcgsc_2020	27178	no alteration	no alteration	no alteration				Esophagogastric Cancer
	27216	pog570_bcgsc_2020	27216	no alteration	no alteration	no alteration				Breast Cancer
	27217	pog570_bcgsc_2020	27217	no alteration	G12D	no alteration	Hydrolysis: G12D			Colorectal Cancer
	27219	pog570_bcgsc_2020	27219	no alteration	no alteration	no alteration				Breast Cancer
	27228	pog570_bcgsc_2020	27228	no alteration	no alteration	no alteration				Ovarian Cancer
	27327	pog570_bcgsc_2020	27327	no alteration	no alteration	no alteration				Breast Cancer
	27328	pog570_bcgsc_2020	27328	no alteration	no alteration	no alteration				Breast Cancer
	27329	pog570_bcgsc_2020	27329	no alteration	no alteration	L989F				Breast Cancer
	27338	pog570_bcgsc_2020	27338	no alteration	no alteration	no alteration				Bone Cancer
	27339	pog570_bcgsc_2020	27339	no alteration	no alteration	no alteration				Colorectal Cancer
	27388	pog570_bcgsc_2020	27388	no alteration	no alteration	no alteration				Breast Cancer
	27502	pog570_bcgsc_2020	27502	no alteration	no alteration	no alteration				Breast Cancer
	27503	pog570_bcgsc_2020	27503	no alteration	no alteration	no alteration				Breast Cancer
	27504	pog570_bcgsc_2020	27504	no alteration	G12C	no alteration	Hydrolysis: G12C			Non-Small Cell Lung Cancer
	27519	pog570_bcgsc_2020	27519	no alteration	G12V	no alteration	Hydrolysis: G12V			Pancreatic Cancer
	27545	pog570_bcgsc_2020	27545	no alteration	no alteration	no alteration				Nerve Sheath Tumor
	27563	pog570_bcgsc_2020	27563	no alteration	G12D	no alteration	Hydrolysis: G12D			Colorectal Cancer
	27647	pog570_bcgsc_2020	27647	no alteration	no alteration	no alteration				Non-Small Cell Lung Cancer
	27697	pog570_bcgsc_2020	27697	no alteration	no alteration	no alteration				Pancreatic Cancer
	27706	pog570_bcgsc_2020	27706	no alteration	no alteration	no alteration				Adrenocortical Carcinoma
	27707	pog570_bcgsc_2020	27707	no alteration	no alteration	no alteration				Ovarian Cancer
	27721	pog570_bcgsc_2020	27721	no alteration	G12V	no alteration	Hydrolysis: G12V			Small Bowel Cancer
	27722	pog570_bcgsc_2020	27722	no alteration	no alteration	no alteration				CNS Cancer
	27723	pog570_bcgsc_2020	27723	no alteration	no alteration	no alteration				Non-Small Cell Lung Cancer
	27765	pog570_bcgsc_2020	27765	no alteration	no alteration	no alteration				Breast Cancer
	27784	pog570_bcgsc_2020	27784	no alteration	no alteration	no alteration				Glioma
	27792	pog570_bcgsc_2020	27792	no alteration	G12V	no alteration	Hydrolysis: G12V			Endometrial Cancer
	27794	pog570_bcgsc_2020	27794	no alteration	no alteration	no alteration				Soft Tissue Sarcoma
	27795	pog570_bcgsc_2020	27795	no alteration	no alteration	no alteration				Esophagogastric Cancer
	27981	pog570_bcgsc_2020	27981	no alteration	no alteration	no alteration				Bone Cancer
	27CO004	coad_cptac_2019	27CO004	no alteration	G12D	no alteration	Hydrolysis: G12D			Colorectal Cancer
	28003	pog570_bcgsc_2020	28003	no alteration	no alteration	no alteration				Non-Small Cell Lung Cancer
	28012	pog570_bcgsc_2020	28012	no alteration	no alteration	no alteration				Ovarian Cancer
	28123	pog570_bcgsc_2020	28123	no alteration	no alteration	no alteration				Salivary Gland Cancer
	28124	pog570_bcgsc_2020	28124	no alteration	G12D	no alteration	Hydrolysis: G12D			Appendiceal Cancer
	28125	pog570_bcgsc_2020	28125	no alteration	G12C	no alteration	Hydrolysis: G12C			Esophagogastric Cancer
	28126	pog570_bcgsc_2020	28126	no alteration	no alteration	no alteration				Breast Cancer
	28130	pog570_bcgsc_2020	28130	no alteration	no alteration	no alteration				Pancreatic Cancer
	28131	pog570_bcgsc_2020	28131	no alteration	no alteration	no alteration				Breast Cancer
	28132	pog570_bcgsc_2020	28132	no alteration	no alteration	no alteration				Non-Small Cell Lung Cancer
	28170	pog570_bcgsc_2020	28170	no alteration	no alteration	no alteration				Salivary Gland Cancer
	28171	pog570_bcgsc_2020	28171	A33S	no alteration	no alteration				Mesothelioma
	28178	pog570_bcgsc_2020	28178	no alteration	no alteration	no alteration				Breast Cancer
	28212	pog570_bcgsc_2020	28212	no alteration	G12D	no alteration	Hydrolysis: G12D			Pancreatic Cancer
	28224	pog570_bcgsc_2020	28224	no alteration	no alteration	no alteration				Melanoma
	28225	pog570_bcgsc_2020	28225	no alteration	no alteration	no alteration				Breast Cancer
	28226	pog570_bcgsc_2020	28226	no alteration	G12D	no alteration	Hydrolysis: G12D			Colorectal Cancer
	28278	pog570_bcgsc_2020	28278	no alteration	G12V	no alteration	Hydrolysis: G12V			Non-Small Cell Lung Cancer
	28312	pog570_bcgsc_2020	28312	no alteration	no alteration	no alteration				Uterine Sarcoma
	28324	pog570_bcgsc_2020	28324	no alteration	G13C	no alteration	Exchange: G13C			Colorectal Cancer
	28325	pog570_bcgsc_2020	28325	no alteration	no alteration	no alteration				Breast Cancer
	28326	pog570_bcgsc_2020	28326	no alteration	G12C	no alteration	Hydrolysis: G12C			Non-Small Cell Lung Cancer
	28374	pog570_bcgsc_2020	28374	no alteration	G12V	no alteration	Hydrolysis: G12V			Colorectal Cancer
	28380	pog570_bcgsc_2020	28380	no alteration	G12C	no alteration	Hydrolysis: G12C			Pancreatic Cancer
	28381	pog570_bcgsc_2020	28381	no alteration	no alteration	no alteration				Breast Cancer
	28382	pog570_bcgsc_2020	28382	no alteration	no alteration	no alteration				Breast Cancer
	28384	pog570_bcgsc_2020	28384	no alteration	no alteration	no alteration				CNS Cancer
	28391	pog570_bcgsc_2020	28391	no alteration	no alteration	no alteration				Breast Cancer
	28392	pog570_bcgsc_2020	28392	no alteration	no alteration	L858R			Classical_like: L858R	Non-Small Cell Lung Cancer
	28421	pog570_bcgsc_2020	28421	no alteration	no alteration	no alteration				Mesothelioma
	28422	pog570_bcgsc_2020	28422	no alteration	no alteration	no alteration				Breast Cancer
	28427	pog570_bcgsc_2020	28427	no alteration	G12R	no alteration	Hydrolysis: G12R			Pancreatic Cancer
	28428	pog570_bcgsc_2020	28428	no alteration	no alteration	no alteration				Colorectal Cancer
	28430	pog570_bcgsc_2020	28430	no alteration	no alteration	no alteration				Skin Cancer
	28494	pog570_bcgsc_2020	28494	no alteration	Q22K	no alteration	Exchange: Q22K			Colorectal Cancer
	28495	pog570_bcgsc_2020	28495	no alteration	no alteration	no alteration				Non-Small Cell Lung Cancer
	28496	pog570_bcgsc_2020	28496	no alteration	G12V	no alteration	Hydrolysis: G12V			Colorectal Cancer
	28497	pog570_bcgsc_2020	28497	no alteration	no alteration	no alteration				Colorectal Cancer
	28590	pog570_bcgsc_2020	28590	no alteration	no alteration	no alteration				Mature B-Cell Neoplasms
	28638	pog570_bcgsc_2020	28638	no alteration	no alteration	no alteration				Ovarian Cancer
	28665	pog570_bcgsc_2020	28665	no alteration	no alteration	no alteration				Breast Cancer
	28666	pog570_bcgsc_2020	28666	no alteration	no alteration	no alteration				Colorectal Cancer
	28667	pog570_bcgsc_2020	28667	no alteration	no alteration	no alteration				Ovarian Cancer
	28668	pog570_bcgsc_2020	28668	no alteration	G12V	no alteration	Hydrolysis: G12V			Non-Small Cell Lung Cancer
	29	summit_2018	29	no alteration	G13D	no alteration	Exchange: G13D			NA
	29146	pog570_bcgsc_2020	29146	no alteration	no alteration	no alteration				Colorectal Cancer
	29147	pog570_bcgsc_2020	29147	no alteration	no alteration	no alteration				Non-Small Cell Lung Cancer
	29148	pog570_bcgsc_2020	29148	no alteration	no alteration	no alteration				Soft Tissue Sarcoma
	29149	pog570_bcgsc_2020	29149	no alteration	no alteration	no alteration				Breast Cancer
	29150572	chol_nccs_2013	29150572	no alteration	no alteration	no alteration				Hepatobiliary Cancer
	29759	pog570_bcgsc_2020	29759	no alteration	no alteration	no alteration				Breast Cancer
	29761	pog570_bcgsc_2020	29761	no alteration	no alteration	no alteration				Breast Cancer
	29766	pog570_bcgsc_2020	29766	no alteration	no alteration	no alteration				Appendiceal Cancer
	29999	pog570_bcgsc_2020	29999	no alteration	G12C	no alteration	Hydrolysis: G12C			Colorectal Cancer
	3.014	paad_qcmg_uq_2016	3.014	not profiled	not profiled	not profiled				Pancreatic Cancer
	30000	pog570_bcgsc_2020	30000	no alteration	no alteration	no alteration				Small Cell Lung Cancer
	30009	pog570_bcgsc_2020	30009	no alteration	no alteration	no alteration				Thymic Tumor
	3001	chol_nccs_2013	3001	no alteration	no alteration	no alteration				Hepatobiliary Cancer
	30011	pog570_bcgsc_2020	30011	no alteration	no alteration	no alteration				Non-Small Cell Lung Cancer
	30032	pog570_bcgsc_2020	30032	no alteration	no alteration	no alteration				Prostate Cancer
	30078	pog570_bcgsc_2020	30078	no alteration	no alteration	no alteration				Bone Cancer
	30080	pog570_bcgsc_2020	30080	no alteration	no alteration	no alteration				Colorectal Cancer
	30081	pog570_bcgsc_2020	30081	no alteration	no alteration	no alteration				Thymic Tumor
	30082	pog570_bcgsc_2020	30082	no alteration	no alteration	no alteration				Salivary Gland Cancer
	30083	pog570_bcgsc_2020	30083	no alteration	no alteration	no alteration				Ovarian Cancer
	30159	pog570_bcgsc_2020	30159	no alteration	G13C	no alteration	Exchange: G13C			Colorectal Cancer
	30220	pog570_bcgsc_2020	30220	no alteration	no alteration	no alteration				Bone Cancer
	30221	pog570_bcgsc_2020	30221	no alteration	no alteration	no alteration				Breast Cancer
	30222	pog570_bcgsc_2020	30222	no alteration	no alteration	no alteration				Esophagogastric Cancer
	30248	pog570_bcgsc_2020	30248	no alteration	no alteration	no alteration				Breast Cancer
	30250	pog570_bcgsc_2020	30250	no alteration	no alteration	no alteration				Head and Neck Cancer
	30251	pog570_bcgsc_2020	30251	no alteration	no alteration	no alteration				Colorectal Cancer
	30252	pog570_bcgsc_2020	30252	no alteration	no alteration	no alteration				Breast Cancer
	30253	pog570_bcgsc_2020	30253	no alteration	no alteration	no alteration				Non-Small Cell Lung Cancer
	30254	pog570_bcgsc_2020	30254	no alteration	no alteration	no alteration				CNS Cancer
	30265	pog570_bcgsc_2020	30265	no alteration	no alteration	no alteration				Pancreatic Cancer
	30309	pog570_bcgsc_2020	30309	no alteration	no alteration	no alteration				Colorectal Cancer
	30310	pog570_bcgsc_2020	30310	no alteration	no alteration	no alteration				Adrenocortical Carcinoma
	30311	pog570_bcgsc_2020	30311	no alteration	no alteration	no alteration				Renal Cancer
	30313	pog570_bcgsc_2020	30313	no alteration	no alteration	no alteration				Breast Cancer
	30321	pog570_bcgsc_2020	30321	no alteration	G12S	no alteration	Hydrolysis: G12S			Colorectal Cancer
	30425	pog570_bcgsc_2020	30425	no alteration	no alteration	no alteration				Breast Cancer
	30426	pog570_bcgsc_2020	30426	no alteration	no alteration	no alteration				Endometrial Cancer
	30431	pog570_bcgsc_2020	30431	no alteration	no alteration	no alteration				Neuroepithelial Tumor
	30487	pog570_bcgsc_2020	30487	no alteration	no alteration	no alteration				Breast Cancer
	30488	pog570_bcgsc_2020	30488	no alteration	no alteration	no alteration				Breast Cancer
	30489	pog570_bcgsc_2020	30489	no alteration	no alteration	no alteration				Melanoma
	30490	pog570_bcgsc_2020	30490	no alteration	no alteration	no alteration				Adrenocortical Carcinoma
	30491	pog570_bcgsc_2020	30491	no alteration	G12V	no alteration	Hydrolysis: G12V			Non-Small Cell Lung Cancer
	30492	pog570_bcgsc_2020	30492	no alteration	G13D	no alteration	Exchange: G13D			Colorectal Cancer
	30497	pog570_bcgsc_2020	30497	no alteration	no alteration	no alteration				Colorectal Cancer
	30498	pog570_bcgsc_2020	30498	no alteration	no alteration	no alteration				Pancreatic Cancer
	30500	pog570_bcgsc_2020	30500	no alteration	no alteration	no alteration				Hepatobiliary Cancer
	30504	pog570_bcgsc_2020	30504	no alteration	G12D	no alteration	Hydrolysis: G12D			Colorectal Cancer
	30505	pog570_bcgsc_2020	30505	no alteration	G12R	no alteration	Hydrolysis: G12R			Salivary Gland Cancer
	30519	pog570_bcgsc_2020	30519	no alteration	no alteration	no alteration				Breast Cancer
	30606	pog570_bcgsc_2020	30606	no alteration	no alteration	no alteration				Breast Cancer
	30607	pog570_bcgsc_2020	30607	no alteration	no alteration	no alteration				Breast Cancer
	30608	pog570_bcgsc_2020	30608	no alteration	no alteration	no alteration				Non-Small Cell Lung Cancer
	30609	pog570_bcgsc_2020	30609	no alteration	no alteration	no alteration				Colorectal Cancer
	30616	pog570_bcgsc_2020	30616	no alteration	no alteration	no alteration				Salivary Gland Cancer
	30635	pog570_bcgsc_2020	30635	no alteration	G12A	no alteration	Hydrolysis: G12A			Colorectal Cancer
	30784	pog570_bcgsc_2020	30784	no alteration	no alteration	no alteration				Ovarian Cancer
	30807	pog570_bcgsc_2020	30807	D594N	no alteration	no alteration		Class 3: D594N		Non-Small Cell Lung Cancer
	30809	pog570_bcgsc_2020	30809	no alteration	no alteration	no alteration				Melanoma
	30810	pog570_bcgsc_2020	30810	no alteration	no alteration	no alteration				Gastrointestinal Stromal Tumor
	30811	pog570_bcgsc_2020	30811	no alteration	G12V	no alteration	Hydrolysis: G12V			Colorectal Cancer
	30821	pog570_bcgsc_2020	30821	no alteration	no alteration	no alteration				Pancreatic Cancer
	30822	pog570_bcgsc_2020	30822	no alteration	G12V	no alteration	Hydrolysis: G12V			Non-Small Cell Lung Cancer
	30895	pog570_bcgsc_2020	30895	no alteration	no alteration	no alteration				Gastrointestinal Stromal Tumor
	30896	pog570_bcgsc_2020	30896	V600E	no alteration	no alteration		Class 1: V600E		Ovarian Cancer
	30897	pog570_bcgsc_2020	30897	no alteration	no alteration	no alteration				Non-Small Cell Lung Cancer
	30902	pog570_bcgsc_2020	30902	no alteration	no alteration	no alteration				Breast Cancer
	31	summit_2018	31	no alteration	no alteration	no alteration				Breast Cancer
	31030	pog570_bcgsc_2020	31030	no alteration	no alteration	no alteration				Soft Tissue Sarcoma
	31031	pog570_bcgsc_2020	31031	no alteration	no alteration	A10T				Breast Cancer
	31034	pog570_bcgsc_2020	31034	no alteration	G12C	no alteration	Hydrolysis: G12C			Non-Small Cell Lung Cancer
	31037	pog570_bcgsc_2020	31037	no alteration	no alteration	no alteration				Esophagogastric Cancer
	31042	pog570_bcgsc_2020	31042	no alteration	no alteration	no alteration				Breast Cancer
	31043	pog570_bcgsc_2020	31043	no alteration	no alteration	no alteration				Breast Cancer
	31095	pog570_bcgsc_2020	31095	no alteration	no alteration	no alteration				CNS Cancer
	31183	pog570_bcgsc_2020	31183	no alteration	no alteration	no alteration				Uterine Sarcoma
	31184	pog570_bcgsc_2020	31184	no alteration	no alteration	no alteration				Melanoma
	31185	pog570_bcgsc_2020	31185	no alteration	no alteration	no alteration				Breast Cancer
	31189	pog570_bcgsc_2020	31189	no alteration	no alteration	no alteration				Breast Cancer
	31190	pog570_bcgsc_2020	31190	no alteration	no alteration	no alteration				Breast Cancer
	31191	pog570_bcgsc_2020	31191	no alteration	no alteration	no alteration				CNS Cancer
	31194	pog570_bcgsc_2020	31194	no alteration	no alteration	no alteration				Gastrointestinal Stromal Tumor
	31369	pog570_bcgsc_2020	31369	no alteration	no alteration	no alteration				Breast Cancer
	31370	pog570_bcgsc_2020	31370	no alteration	no alteration	no alteration				Breast Cancer
	31509	pog570_bcgsc_2020	31509	no alteration	no alteration	no alteration				Breast Cancer
	31518	pog570_bcgsc_2020	31518	no alteration	no alteration	no alteration				Ovarian Cancer
	31869	pog570_bcgsc_2020	31869	no alteration	no alteration	no alteration				Non-Small Cell Lung Cancer
	31870	pog570_bcgsc_2020	31870	no alteration	no alteration	no alteration				Gastrointestinal Neuroendocrine Tumor
	31911	pog570_bcgsc_2020	31911	no alteration	no alteration	no alteration				Pancreatic Cancer
	31923	pog570_bcgsc_2020	31923	no alteration	no alteration	no alteration				Breast Cancer
	31978	pog570_bcgsc_2020	31978	no alteration	no alteration	no alteration				Breast Cancer
	31979	pog570_bcgsc_2020	31979	no alteration	no alteration	no alteration				Mature B-Cell Neoplasms
	31980	pog570_bcgsc_2020	31980	no alteration	no alteration	no alteration				Melanoma
	31981	pog570_bcgsc_2020	31981	no alteration	G12V	no alteration	Hydrolysis: G12V			Non-Small Cell Lung Cancer
	31982	pog570_bcgsc_2020	31982	no alteration	no alteration	no alteration				Soft Tissue Sarcoma
	32015	pog570_bcgsc_2020	32015	no alteration	no alteration	no alteration				Breast Cancer
	32033	pog570_bcgsc_2020	32033	no alteration	no alteration	no alteration				Colorectal Cancer
	32034	pog570_bcgsc_2020	32034	no alteration	no alteration	no alteration				Breast Cancer
	32274	pog570_bcgsc_2020	32274	no alteration	no alteration	no alteration				Breast Cancer
	32277	pog570_bcgsc_2020	32277	no alteration	no alteration	no alteration				Head and Neck Cancer
	32337	pog570_bcgsc_2020	32337	no alteration	no alteration	no alteration				Ovarian Cancer
	32350	pog570_bcgsc_2020	32350	no alteration	G12D	no alteration	Hydrolysis: G12D			Ovarian Cancer
	32353	pog570_bcgsc_2020	32353	V600E	no alteration	no alteration		Class 1: V600E		Glioma
	32354	pog570_bcgsc_2020	32354	no alteration	A146T	no alteration	Exchange: A146T			Colorectal Cancer
	32394	pog570_bcgsc_2020	32394	no alteration	no alteration	no alteration				Mature T and NK Neoplasms
	32395	pog570_bcgsc_2020	32395	no alteration	no alteration	no alteration				Skin Cancer
	32397	pog570_bcgsc_2020	32397	no alteration	no alteration	no alteration				Breast Cancer
	32398	pog570_bcgsc_2020	32398	no alteration	no alteration	no alteration				Breast Cancer
	32408	pog570_bcgsc_2020	32408	no alteration	G12D	no alteration	Hydrolysis: G12D			Pancreatic Cancer
	325	hnsc_jhu	325	no alteration	no alteration	no alteration				Head and Neck Cancer
	32557	pog570_bcgsc_2020	32557	no alteration	G12D	no alteration	Hydrolysis: G12D			Pancreatic Cancer
	32558	pog570_bcgsc_2020	32558	no alteration	no alteration	no alteration				Non-Small Cell Lung Cancer
	32559	pog570_bcgsc_2020	32559	no alteration	no alteration	no alteration				Soft Tissue Sarcoma
	32571	pog570_bcgsc_2020	32571	no alteration	no alteration	no alteration				Breast Cancer
	32572	pog570_bcgsc_2020	32572	no alteration	no alteration	no alteration				Melanoma
	32573	pog570_bcgsc_2020	32573	no alteration	no alteration	no alteration				Colorectal Cancer
	32654	pog570_bcgsc_2020	32654	no alteration	no alteration	no alteration				Anal Cancer
	32656	pog570_bcgsc_2020	32656	no alteration	G12D	no alteration	Hydrolysis: G12D			Pancreatic Cancer
	32667	pog570_bcgsc_2020	32667	no alteration	no alteration	no alteration				Melanoma
	32897	pog570_bcgsc_2020	32897	no alteration	no alteration	no alteration				Bone Cancer
	32959	pog570_bcgsc_2020	32959	no alteration	no alteration	no alteration				Colorectal Cancer
	32960	pog570_bcgsc_2020	32960	no alteration	no alteration	no alteration				Hepatobiliary Cancer
	32971	pog570_bcgsc_2020	32971	no alteration	no alteration	A767_V769dup			Ex20ins_L: A767_V769dup	Non-Small Cell Lung Cancer
	32972	pog570_bcgsc_2020	32972	no alteration	G13D	no alteration	Exchange: G13D			Colorectal Cancer
	32973	pog570_bcgsc_2020	32973	no alteration	no alteration	no alteration				Breast Cancer
	33033	pog570_bcgsc_2020	33033	no alteration	no alteration	no alteration				Ovarian Cancer
	33034	pog570_bcgsc_2020	33034	no alteration	no alteration	no alteration				Bone Cancer
	33083	pog570_bcgsc_2020	33083	no alteration	no alteration	no alteration				Melanoma
	33127	pog570_bcgsc_2020	33127	no alteration	no alteration	no alteration				Mature B-Cell Neoplasms
	33129	pog570_bcgsc_2020	33129	no alteration	G12D	no alteration	Hydrolysis: G12D			Pancreatic Cancer
	33154	pog570_bcgsc_2020	33154	no alteration	no alteration	no alteration				Breast Cancer
	33155	pog570_bcgsc_2020	33155	no alteration	no alteration	no alteration				Thyroid Cancer
	33201	pog570_bcgsc_2020	33201	no alteration	no alteration	no alteration				Glioma
	33373	pog570_bcgsc_2020	33373	no alteration	no alteration	no alteration
	33374	pog570_bcgsc_2020	33374	no alteration	no alteration	no alteration				Gastrointestinal Stromal Tumor
	33375	pog570_bcgsc_2020	33375	no alteration	no alteration	no alteration				Endometrial Cancer
	33387	pog570_bcgsc_2020	33387	no alteration	no alteration	no alteration				Esophagogastric Cancer
	33388	pog570_bcgsc_2020	33388	no alteration	no alteration	no alteration				Ovarian Cancer
	33389	pog570_bcgsc_2020	33389	no alteration	no alteration	no alteration				Skin Cancer
	33480	pog570_bcgsc_2020	33480	no alteration	G13D	no alteration	Exchange: G13D			Colorectal Cancer
	33532	pog570_bcgsc_2020	33532	no alteration	no alteration	no alteration				Breast Cancer
	33546	pog570_bcgsc_2020	33546	no alteration	no alteration	no alteration				Mature B-Cell Neoplasms
	33587479	chol_nccs_2013	33587479	no alteration	no alteration	no alteration				Hepatobiliary Cancer
	33740	pog570_bcgsc_2020	33740	no alteration	no alteration	no alteration				Esophagogastric Cancer
	33764	pog570_bcgsc_2020	33764	no alteration	no alteration	L858R			Classical_like: L858R	Non-Small Cell Lung Cancer
	33987	pog570_bcgsc_2020	33987	no alteration	G12D	no alteration	Hydrolysis: G12D			Colorectal Cancer
	33988	pog570_bcgsc_2020	33988	no alteration	no alteration	no alteration				Bone Cancer
	34071	pog570_bcgsc_2020	34071	no alteration	no alteration	no alteration				Soft Tissue Sarcoma
	34115	pog570_bcgsc_2020	34115	no alteration	G12D	no alteration	Hydrolysis: G12D			Pancreatic Cancer
	34117	pog570_bcgsc_2020	34117	no alteration	no alteration	no alteration				Skin Cancer
	34118	pog570_bcgsc_2020	34118	no alteration	no alteration	no alteration				Breast Cancer
	34120	pog570_bcgsc_2020	34120	no alteration	no alteration	no alteration				Breast Cancer
	34121	pog570_bcgsc_2020	34121	no alteration	no alteration	no alteration				Breast Cancer
	34122	pog570_bcgsc_2020	34122	no alteration	no alteration	no alteration				Colorectal Cancer
	34159	pog570_bcgsc_2020	34159	no alteration	no alteration	no alteration				Renal Cancer
	34161	pog570_bcgsc_2020	34161	no alteration	G12V	no alteration	Hydrolysis: G12V			Non-Small Cell Lung Cancer
	34162	pog570_bcgsc_2020	34162	no alteration	no alteration	no alteration				Glioma
	34211	pog570_bcgsc_2020	34211	no alteration	no alteration	no alteration				Endometrial Cancer
	34215	pog570_bcgsc_2020	34215	no alteration	no alteration	no alteration				Ovarian Cancer
	34252	pog570_bcgsc_2020	34252	no alteration	no alteration	no alteration				Soft Tissue Sarcoma
	34288	pog570_bcgsc_2020	34288	no alteration	G12D	no alteration	Hydrolysis: G12D			Pancreatic Cancer
	34332	pog570_bcgsc_2020	34332	no alteration	no alteration	no alteration				Soft Tissue Sarcoma
	34491	pog570_bcgsc_2020	34491	no alteration	G12D	no alteration	Hydrolysis: G12D			Pancreatic Cancer
	347	hnsc_jhu	347	no alteration	no alteration	no alteration				Head and Neck Cancer
	34708	pog570_bcgsc_2020	34708	no alteration	no alteration	no alteration				Non-Small Cell Lung Cancer
	35234	pog570_bcgsc_2020	35234	no alteration	no alteration	no alteration				Breast Cancer
	35258	pog570_bcgsc_2020	35258	no alteration	G12D	no alteration	Hydrolysis: G12D			Non-Small Cell Lung Cancer
	35260	pog570_bcgsc_2020	35260	no alteration	no alteration	no alteration				Soft Tissue Sarcoma
	35289	pog570_bcgsc_2020	35289	V600E	no alteration	no alteration		Class 1: V600E		Colorectal Cancer
	35290	pog570_bcgsc_2020	35290	no alteration	no alteration	no alteration				Melanoma
	35336	pog570_bcgsc_2020	35336	no alteration	no alteration	no alteration				Hepatobiliary Cancer
	35337	pog570_bcgsc_2020	35337	no alteration	G12C	no alteration	Hydrolysis: G12C			Non-Small Cell Lung Cancer
	35M	desm_broad_2015	35M	no alteration	no alteration	no alteration				Melanoma
	36	summit_2018	36	no alteration	no alteration	no alteration				Bladder Cancer
	36037	pog570_bcgsc_2020	36037	no alteration	no alteration	no alteration				Breast Cancer
	36062	pog570_bcgsc_2020	36062	no alteration	no alteration	no alteration				Esophagogastric Cancer
	36063	pog570_bcgsc_2020	36063	no alteration	no alteration	no alteration				Melanoma
	36065	pog570_bcgsc_2020	36065	no alteration	no alteration	no alteration				Breast Cancer
	36067	pog570_bcgsc_2020	36067	no alteration	no alteration	no alteration				Head and Neck Cancer
	36068	pog570_bcgsc_2020	36068	no alteration	no alteration	no alteration				Salivary Gland Cancer
	36069	pog570_bcgsc_2020	36069	no alteration	no alteration	no alteration				Ampullary Carcinoma
	36509	pog570_bcgsc_2020	36509	no alteration	no alteration	no alteration				Bone Cancer
	36621	pog570_bcgsc_2020	36621	no alteration	no alteration	no alteration				Breast Cancer
	36622	pog570_bcgsc_2020	36622	no alteration	no alteration	no alteration				Embryonal Tumor
	36684	pog570_bcgsc_2020	36684	no alteration	no alteration	no alteration				Ovarian Cancer
	36686	pog570_bcgsc_2020	36686	no alteration	no alteration	no alteration				Soft Tissue Sarcoma
	367	hnsc_jhu	367	no alteration	no alteration	no alteration				Head and Neck Cancer
	36700	pog570_bcgsc_2020	36700	no alteration	no alteration	no alteration				Breast Cancer
	36701	pog570_bcgsc_2020	36701	no alteration	G12V	no alteration	Hydrolysis: G12V			Pancreatic Cancer
	36717	pog570_bcgsc_2020	36717	no alteration	no alteration	E421K				Pancreatic Cancer
	36718	pog570_bcgsc_2020	36718	no alteration	no alteration	no alteration				Colorectal Cancer
	36748	pog570_bcgsc_2020	36748	no alteration	G12R	no alteration	Hydrolysis: G12R			Pancreatic Cancer
	36749	pog570_bcgsc_2020	36749	no alteration	no alteration	no alteration				Melanoma
	36750	pog570_bcgsc_2020	36750	no alteration	no alteration	no alteration				Esophagogastric Cancer
	36962	pog570_bcgsc_2020	36962	no alteration	no alteration	no alteration				Non-Small Cell Lung Cancer
	36963	pog570_bcgsc_2020	36963	no alteration	no alteration	no alteration				Soft Tissue Sarcoma
	37	summit_2018	37	no alteration	no alteration	no alteration				Bladder Cancer
	37013	pog570_bcgsc_2020	37013	no alteration	no alteration	no alteration				Breast Cancer
	37025	pog570_bcgsc_2020	37025	no alteration	no alteration	no alteration				Pancreatic Cancer
	37026	pog570_bcgsc_2020	37026	no alteration	no alteration	E746_A750del, T790M			T790M_like_3S: E746_A750del, T790M	Non-Small Cell Lung Cancer
	37027	pog570_bcgsc_2020	37027	no alteration	no alteration	no alteration				Non-Small Cell Lung Cancer
	37076	pog570_bcgsc_2020	37076	no alteration	no alteration	no alteration				Breast Cancer
	37077	pog570_bcgsc_2020	37077	no alteration	no alteration	no alteration				Breast Cancer
	37078	pog570_bcgsc_2020	37078	no alteration	no alteration	no alteration				Breast Cancer
	37080	pog570_bcgsc_2020	37080	no alteration	G12S	no alteration	Hydrolysis: G12S			Colorectal Cancer
	37093	pog570_bcgsc_2020	37093	no alteration	I187T	no alteration				Renal Cancer
	37095	pog570_bcgsc_2020	37095	no alteration	no alteration	no alteration				Thymic Tumor
	37097	pog570_bcgsc_2020	37097	no alteration	no alteration	no alteration				Breast Cancer
	37145	pog570_bcgsc_2020	37145	no alteration	no alteration	L62R, L858R			Classical_like: L858R	Non-Small Cell Lung Cancer
	37146	pog570_bcgsc_2020	37146	no alteration	no alteration	no alteration				Breast Cancer
	37155	pog570_bcgsc_2020	37155	no alteration	G12V	no alteration	Hydrolysis: G12V			Colorectal Cancer
	37249	pog570_bcgsc_2020	37249	no alteration	no alteration	no alteration				Pancreatic Cancer
	37297	pog570_bcgsc_2020	37297	no alteration	no alteration	no alteration				Esophagogastric Cancer
	37311	pog570_bcgsc_2020	37311	no alteration	no alteration	no alteration				Colorectal Cancer
	37312	pog570_bcgsc_2020	37312	no alteration	no alteration	no alteration				Breast Cancer
	37365	pog570_bcgsc_2020	37365	no alteration	no alteration	no alteration				Breast Cancer
	37619	pog570_bcgsc_2020	37619	no alteration	no alteration	no alteration				Breast Cancer
	37620	pog570_bcgsc_2020	37620	no alteration	no alteration	no alteration				Breast Cancer
	37643	pog570_bcgsc_2020	37643	no alteration	no alteration	no alteration				Breast Cancer
	37716	pog570_bcgsc_2020	37716	V600E	no alteration	no alteration		Class 1: V600E		Colorectal Cancer
	37717	pog570_bcgsc_2020	37717	no alteration	no alteration	S768I, T790M, G719A			PACC: G719A, S768I; T790M_like_3S: G719A, T790M; T790M_like_3S: S768I, T790M	Non-Small Cell Lung Cancer
	37718	pog570_bcgsc_2020	37718	no alteration	G12V	no alteration	Hydrolysis: G12V			Pancreatic Cancer
	37719	pog570_bcgsc_2020	37719	no alteration	Q61H	no alteration	Hybrid: Q61H			Non-Small Cell Lung Cancer
	37720	pog570_bcgsc_2020	37720	no alteration	G12C	no alteration	Hydrolysis: G12C			Colorectal Cancer
	37828	pog570_bcgsc_2020	37828	no alteration	no alteration	no alteration				Hepatobiliary Cancer
	37840	pog570_bcgsc_2020	37840	no alteration	no alteration	no alteration				Mature T and NK Neoplasms
	37842	pog570_bcgsc_2020	37842	no alteration	no alteration	no alteration				Ovarian Cancer
	37844	pog570_bcgsc_2020	37844	X565_splice	no alteration	no alteration				Breast Cancer
	37845	pog570_bcgsc_2020	37845	no alteration	no alteration	no alteration				Non-Small Cell Lung Cancer
	37862	pog570_bcgsc_2020	37862	no alteration	no alteration	no alteration				Non-Small Cell Lung Cancer
	37916	pog570_bcgsc_2020	37916	no alteration	no alteration	no alteration				Breast Cancer
	37917	pog570_bcgsc_2020	37917	no alteration	no alteration	no alteration				Ovarian Cancer
	37918	pog570_bcgsc_2020	37918	no alteration	no alteration	no alteration				Breast Cancer
	37919	pog570_bcgsc_2020	37919	no alteration	no alteration	no alteration				Breast Cancer
	37967	pog570_bcgsc_2020	37967	no alteration	G12D	no alteration	Hydrolysis: G12D			Pancreatic Cancer
	37970	pog570_bcgsc_2020	37970	no alteration	no alteration	no alteration				Hepatobiliary Cancer
	37M	desm_broad_2015	37M	no alteration	no alteration	no alteration				Melanoma
	38013	pog570_bcgsc_2020	38013	no alteration	G13D	no alteration	Exchange: G13D			Esophagogastric Cancer
	38060	pog570_bcgsc_2020	38060	no alteration	no alteration	no alteration				Breast Cancer
	38063	pog570_bcgsc_2020	38063	no alteration	no alteration	no alteration				Non-Small Cell Lung Cancer
	38077	pog570_bcgsc_2020	38077	no alteration	no alteration	no alteration				Mature B-Cell Neoplasms
	38119	pog570_bcgsc_2020	38119	no alteration	no alteration	no alteration				Ovarian Cancer
	38120	pog570_bcgsc_2020	38120	no alteration	G12V	no alteration	Hydrolysis: G12V			Colorectal Cancer
	38228	pog570_bcgsc_2020	38228	no alteration	no alteration	no alteration				Soft Tissue Sarcoma
	38231	pog570_bcgsc_2020	38231	no alteration	no alteration	no alteration				Mature B-Cell Neoplasms
	38250	pog570_bcgsc_2020	38250	no alteration	no alteration	no alteration				Breast Cancer
	38261	pog570_bcgsc_2020	38261	no alteration	no alteration	no alteration				Breast Cancer
	38357	pog570_bcgsc_2020	38357	no alteration	no alteration	no alteration				Breast Cancer
	38453	pog570_bcgsc_2020	38453	no alteration	no alteration	no alteration				Ovarian Cancer
	385	hnsc_jhu	385	no alteration	no alteration	no alteration				Head and Neck Cancer
	38501	pog570_bcgsc_2020	38501	no alteration	no alteration	no alteration				Breast Cancer
	38505	pog570_bcgsc_2020	38505	no alteration	no alteration	no alteration				Pancreatic Cancer
	38506	pog570_bcgsc_2020	38506	no alteration	no alteration	no alteration				Colorectal Cancer
	38507	pog570_bcgsc_2020	38507	no alteration	no alteration	no alteration				Breast Cancer
	38536	pog570_bcgsc_2020	38536	no alteration	G12V	no alteration	Hydrolysis: G12V			Pancreatic Cancer
	38537	pog570_bcgsc_2020	38537	no alteration	G12R	no alteration	Hydrolysis: G12R			Pancreatic Cancer
	38569	pog570_bcgsc_2020	38569	no alteration	no alteration	no alteration				Breast Cancer
	38574	pog570_bcgsc_2020	38574	no alteration	no alteration	no alteration				Breast Cancer
	38575	pog570_bcgsc_2020	38575	no alteration	no alteration	no alteration				Soft Tissue Sarcoma
	38599	pog570_bcgsc_2020	38599	P367S, L597Q	no alteration	no alteration		Class 2: L597Q		Melanoma
	38601	pog570_bcgsc_2020	38601	no alteration	G13D	no alteration	Exchange: G13D			Colorectal Cancer
	38673	pog570_bcgsc_2020	38673	no alteration	no alteration	no alteration				Soft Tissue Sarcoma
	38674	pog570_bcgsc_2020	38674	no alteration	no alteration	no alteration				CNS Cancer
	38675	pog570_bcgsc_2020	38675	no alteration	no alteration	no alteration				Colorectal Cancer
	38705	pog570_bcgsc_2020	38705	no alteration	no alteration	no alteration				Breast Cancer
	38706	pog570_bcgsc_2020	38706	no alteration	no alteration	no alteration				Soft Tissue Sarcoma
	38725	pog570_bcgsc_2020	38725	no alteration	no alteration	no alteration				Breast Cancer
	38726	pog570_bcgsc_2020	38726	no alteration	no alteration	no alteration				Non-Small Cell Lung Cancer
	38727	pog570_bcgsc_2020	38727	no alteration	no alteration	no alteration				Non-Small Cell Lung Cancer
	38744	pog570_bcgsc_2020	38744	no alteration	no alteration	no alteration				Melanoma
	38759	pog570_bcgsc_2020	38759	no alteration	G12R	no alteration	Hydrolysis: G12R			Pancreatic Cancer
	38792	pog570_bcgsc_2020	38792	no alteration	no alteration	no alteration				Breast Cancer
	388	hnsc_jhu	388	no alteration	no alteration	no alteration				Head and Neck Cancer
	38850	pog570_bcgsc_2020	38850	no alteration	no alteration	no alteration				Breast Cancer
	38887	pog570_bcgsc_2020	38887	no alteration	no alteration	no alteration				Breast Cancer
	38905	pog570_bcgsc_2020	38905	no alteration	G12V	no alteration	Hydrolysis: G12V			Ovarian Cancer
	38947	pog570_bcgsc_2020	38947	no alteration	no alteration	no alteration				Melanoma
	39	summit_2018	39	no alteration	G12V	no alteration	Hydrolysis: G12V			NA
	39044	pog570_bcgsc_2020	39044	no alteration	G12D	no alteration	Hydrolysis: G12D			Pancreatic Cancer
	391	hnsc_jhu	391	no alteration	no alteration	no alteration				Head and Neck Cancer
	39280	pog570_bcgsc_2020	39280	no alteration	no alteration	no alteration				Soft Tissue Sarcoma
	40M	desm_broad_2015	40M	no alteration	no alteration	no alteration				Melanoma
	4112512	pediatric_dkfz_2017	4112512	no alteration	no alteration	no alteration				Non-Hodgkin Lymphoma
	4119027	pediatric_dkfz_2017	4119027	no alteration	no alteration	no alteration				Non-Hodgkin Lymphoma
	4125240	pediatric_dkfz_2017	4125240	no alteration	no alteration	no alteration				Non-Hodgkin Lymphoma
	4127766	pediatric_dkfz_2017	4127766	no alteration	no alteration	no alteration				Non-Hodgkin Lymphoma
	4130003	pediatric_dkfz_2017	4130003	no alteration	no alteration	no alteration				Non-Hodgkin Lymphoma
	4133511	pediatric_dkfz_2017	4133511	no alteration	no alteration	no alteration				Non-Hodgkin Lymphoma
	4146289	pediatric_dkfz_2017	4146289	no alteration	no alteration	no alteration				Non-Hodgkin Lymphoma
	4177434	pediatric_dkfz_2017	4177434	no alteration	no alteration	no alteration				Non-Hodgkin Lymphoma
	4177856	pediatric_dkfz_2017	4177856	no alteration	no alteration	no alteration				Non-Hodgkin Lymphoma
	4182393	pediatric_dkfz_2017	4182393	no alteration	no alteration	no alteration				Non-Hodgkin Lymphoma
	4189998	pediatric_dkfz_2017	4189998	no alteration	no alteration	no alteration				Non-Hodgkin Lymphoma
	4190495	pediatric_dkfz_2017	4190495	no alteration	no alteration	no alteration				Non-Hodgkin Lymphoma
	4193278	pediatric_dkfz_2017	4193278	no alteration	no alteration	no alteration				Non-Hodgkin Lymphoma
	4194218	pediatric_dkfz_2017	4194218	no alteration	no alteration	no alteration				Non-Hodgkin Lymphoma
	4194891	pediatric_dkfz_2017	4194891	no alteration	no alteration	no alteration				Non-Hodgkin Lymphoma
	43	hnsc_jhu	43	no alteration	no alteration	no alteration				NA
	447	hnsc_jhu	447	no alteration	no alteration	no alteration				Head and Neck Cancer
	46M	desm_broad_2015	46M	D594N	no alteration	no alteration		Class 3: D594N		Melanoma
	478	hnsc_jhu	478	no alteration	no alteration	no alteration				Head and Neck Cancer
	49M	desm_broad_2015	49M	no alteration	no alteration	no alteration				Melanoma
	4EP10	pediatric_dkfz_2017	4EP10	no alteration	no alteration	no alteration				Glioma
	5-GE002-T1	bcc_unige_2016	GE002	no alteration	no alteration	no alteration				Skin Cancer
	5-GE004-T2	bcc_unige_2016	GE004	no alteration	no alteration	no alteration				Skin Cancer
	5-GE005-T1	bcc_unige_2016	GE005	no alteration	no alteration	R776C			PACC: R776C	Skin Cancer
	5-GE006-T1	bcc_unige_2016	GE006	R603*	no alteration	no alteration				Skin Cancer
	5-GE010-T1	bcc_unige_2016	GE010	R252*	no alteration	no alteration				Skin Cancer
	5-GE011-T1	bcc_unige_2016	GE011	no alteration	no alteration	no alteration				Skin Cancer
	5-GE012-T1	bcc_unige_2016	GE012	no alteration	no alteration	no alteration				Skin Cancer
	5-GE013-T1	bcc_unige_2016	GE013	no alteration	no alteration	no alteration				Skin Cancer
	5-GE014-T1	bcc_unige_2016	GE014	no alteration	no alteration	no alteration				Skin Cancer
	5-GE015-T2	bcc_unige_2016	GE015	no alteration	no alteration	no alteration				NA
	5-GE016-T1	bcc_unige_2016	GE016	G15S	no alteration	X142_splice, Y1110F				Skin Cancer
	5-GE017-T1	bcc_unige_2016	GE017	no alteration	no alteration	no alteration				Skin Cancer
	5-GE019-T1	bcc_unige_2016	GE019	Q756*, S607F	no alteration	no alteration				Skin Cancer
	5-GE020-T1	bcc_unige_2016	GE020	no alteration	no alteration	no alteration				Skin Cancer
	5-GE023-T1	bcc_unige_2016	GE023	no alteration	no alteration	no alteration				Skin Cancer
	5-GE025-T1	bcc_unige_2016	GE025	no alteration	no alteration	no alteration				Skin Cancer
	5-GE026-T1	bcc_unige_2016	GE026	no alteration	no alteration	E746K				NA
	5-GE029-T1	bcc_unige_2016	GE029	no alteration	no alteration	no alteration				Skin Cancer
	5-GE031-T1	bcc_unige_2016	GE031	no alteration	no alteration	no alteration				Skin Cancer
	5-GE032-T1	bcc_unige_2016	GE032	no alteration	no alteration	no alteration				Skin Cancer
	5-GE034-T1	bcc_unige_2016	GE034	no alteration	no alteration	no alteration				Skin Cancer
	5-GE035-T1	bcc_unige_2016	GE035	no alteration	no alteration	no alteration				Skin Cancer
	5-GE036-T1	bcc_unige_2016	GE036	no alteration	no alteration	no alteration				Skin Cancer
	5-GE038-T1	bcc_unige_2016	GE038	no alteration	no alteration	no alteration				Skin Cancer
	5-GE040-T1	bcc_unige_2016	GE040	no alteration	no alteration	no alteration				Skin Cancer
	5-GE043-T1	bcc_unige_2016	GE043	no alteration	no alteration	no alteration				NA
	5-GE044-T1	bcc_unige_2016	GE044	no alteration	no alteration	no alteration				Skin Cancer
	5-GE045-T1	bcc_unige_2016	GE045	X203_splice	no alteration	no alteration				Skin Cancer
	5-GE049-T1	bcc_unige_2016	GE049	no alteration	no alteration	P195S, R999C				NA
	5-GE050-T1	bcc_unige_2016	GE050	no alteration	no alteration	no alteration				Skin Cancer
	5-GE051-T1	bcc_unige_2016	GE051	no alteration	no alteration	no alteration				Skin Cancer
	5-GE052-T1	bcc_unige_2016	GE052	no alteration	no alteration	no alteration				NA
	5-GE055-T1	bcc_unige_2016	GE055	S467L	no alteration	no alteration		Class 3: S467L		Skin Cancer
	5-GE056-T1	bcc_unige_2016	GE056	no alteration	no alteration	no alteration				Skin Cancer
	5-GE057-T1	bcc_unige_2016	GE057	no alteration	no alteration	P1027F				Skin Cancer
	5-GE061-T1	bcc_unige_2016	GE061	no alteration	no alteration	no alteration				Skin Cancer
	5-GE064-T1	bcc_unige_2016	GE064	no alteration	no alteration	no alteration				Skin Cancer
	5-GE067-T1	bcc_unige_2016	GE067	no alteration	A18V	S220F	Exchange: A18V			Skin Cancer
	5-GE069-T1	bcc_unige_2016	GE069	no alteration	no alteration	no alteration				Skin Cancer
	5-GE071-T1	bcc_unige_2016	GE071	no alteration	no alteration	no alteration				Skin Cancer
	5-GE072-T1	bcc_unige_2016	GE072	no alteration	no alteration	no alteration				Skin Cancer
	5-GE073-T1	bcc_unige_2016	GE073	no alteration	no alteration	no alteration				Skin Cancer
	5-GE074-T1	bcc_unige_2016	GE074	no alteration	no alteration	no alteration				Skin Cancer
	5-GE075-T1	bcc_unige_2016	GE075	no alteration	no alteration	no alteration				Skin Cancer
	5-GE076-T1	bcc_unige_2016	GE076	S339F	no alteration	no alteration				Skin Cancer
	5-GE077-T1	bcc_unige_2016	GE077	no alteration	no alteration	no alteration				Skin Cancer
	5-GE078-T1	bcc_unige_2016	GE078	no alteration	no alteration	no alteration				Skin Cancer
	5-GE079-T1	bcc_unige_2016	GE079	no alteration	no alteration	no alteration				Skin Cancer
	5-GE082-T1	bcc_unige_2016	GE082	no alteration	no alteration	no alteration				Skin Cancer
	5-GE083-T1	bcc_unige_2016	GE083	no alteration	no alteration	no alteration				Skin Cancer
	5-GE084-T1	bcc_unige_2016	GE084	no alteration	no alteration	no alteration				Skin Cancer
	5-GE085-T1	bcc_unige_2016	GE085	no alteration	no alteration	no alteration				Skin Cancer
	5-GE086-T1	bcc_unige_2016	GE086	X710_splice	no alteration	no alteration				Skin Cancer
	5-GE087-T1	bcc_unige_2016	GE087	no alteration	no alteration	no alteration				Skin Cancer
	5-GE088-T1	bcc_unige_2016	GE088	no alteration	no alteration	no alteration				Skin Cancer
	5-GE089-T1	bcc_unige_2016	GE089	no alteration	no alteration	no alteration				Skin Cancer
	5-GE090-T1	bcc_unige_2016	GE090	no alteration	no alteration	no alteration				Skin Cancer
	5-GE092-T1	bcc_unige_2016	GE092	no alteration	no alteration	no alteration				Skin Cancer
	5-GE093-T1	bcc_unige_2016	GE093	no alteration	no alteration	no alteration				Skin Cancer
	5-GE095-T1	bcc_unige_2016	GE095	no alteration	no alteration	no alteration				Skin Cancer
	5-GE096-T1	bcc_unige_2016	GE096	no alteration	no alteration	no alteration				Skin Cancer
	5-GE096-T3	bcc_unige_2016	GE070	no alteration	no alteration	no alteration				Skin Cancer
	5-GE098-T1	bcc_unige_2016	GE098	no alteration	no alteration	no alteration				Skin Cancer
	5-GE099-T1	bcc_unige_2016	GE099	no alteration	no alteration	no alteration				Skin Cancer
	5-GE100-T1	bcc_unige_2016	GE100	no alteration	no alteration	X142_splice				Skin Cancer
	5-GE101-T1	bcc_unige_2016	GE101	no alteration	no alteration	S306L				Skin Cancer
	5-GE102-T1	bcc_unige_2016	GE102	no alteration	no alteration	no alteration				Skin Cancer
	5-GE103-T1	bcc_unige_2016	GE103	no alteration	no alteration	P1059L				Skin Cancer
	5-GE105-T2	bcc_unige_2016	GE105	no alteration	G12C	no alteration	Hydrolysis: G12C			NA
	5-GE107-T1	bcc_unige_2016	GE107	no alteration	no alteration	no alteration				Skin Cancer
	5-NB007-T1	bcc_unige_2016	NB007	no alteration	no alteration	no alteration				Skin Cancer
	5-NB008-T1	bcc_unige_2016	NB008	no alteration	no alteration	no alteration				Skin Cancer
	5-NB011-T1	bcc_unige_2016	NB011	no alteration	no alteration	no alteration				Skin Cancer
	5-NB013-T1	bcc_unige_2016	NB013	no alteration	no alteration	no alteration				Skin Cancer
	5-NB015-T1	bcc_unige_2016	NB015	no alteration	no alteration	no alteration				Skin Cancer
	5-NB016-T1	bcc_unige_2016	NB016	no alteration	no alteration	P644S				Skin Cancer
	5-NB017-T1	bcc_unige_2016	NB017	no alteration	no alteration	no alteration				Skin Cancer
	5-NB018-T1	bcc_unige_2016	NB018	no alteration	no alteration	no alteration				Skin Cancer
	5-PT001-T1	bcc_unige_2016	PT001	no alteration	no alteration	no alteration				Skin Cancer
	5-PT002-T1	bcc_unige_2016	PT002	no alteration	no alteration	no alteration				Skin Cancer
	5-PT003-T1	bcc_unige_2016	PT003	no alteration	no alteration	X762_splice				Skin Cancer
	5-PT004-T1	bcc_unige_2016	PT004	no alteration	no alteration	no alteration				Skin Cancer
	5-PT005-T1	bcc_unige_2016	PT005	no alteration	no alteration	no alteration				Skin Cancer
	5-PT006-T1	bcc_unige_2016	PT006	no alteration	no alteration	no alteration				Skin Cancer
	5-PT007-T1	bcc_unige_2016	PT007	no alteration	no alteration	no alteration				Skin Cancer
	5-PT008-T1	bcc_unige_2016	PT008	no alteration	no alteration	no alteration				Skin Cancer
	5-PT009-T1	bcc_unige_2016	PT009	no alteration	no alteration	no alteration				Skin Cancer
	5-PT010-T1	bcc_unige_2016	PT010	no alteration	no alteration	no alteration				NA
	5-PT011-T1	bcc_unige_2016	PT011	no alteration	no alteration	no alteration				Skin Cancer
	5-PT013-T1	bcc_unige_2016	PT013	no alteration	no alteration	no alteration				Skin Cancer
	5-PT014-T1	bcc_unige_2016	PT014	no alteration	no alteration	no alteration				Skin Cancer
	5-PT015-T1	bcc_unige_2016	PT015	no alteration	no alteration	no alteration				Skin Cancer
	5-PT016-T1	bcc_unige_2016	PT016	R389C	no alteration	no alteration				Skin Cancer
	5-PT017-T1	bcc_unige_2016	PT017	no alteration	no alteration	no alteration				Skin Cancer
	5-PT018-T1	bcc_unige_2016	PT018	no alteration	no alteration	no alteration				Skin Cancer
	5-PT019-T1	bcc_unige_2016	PT019	no alteration	G12D	no alteration	Hydrolysis: G12D			NA
	5-PT020-T1	bcc_unige_2016	PT020	no alteration	no alteration	no alteration				NA
	5-PT021-T1	bcc_unige_2016	PT021	no alteration	no alteration	no alteration				Skin Cancer
	5-PT022-T1	bcc_unige_2016	PT022	no alteration	no alteration	no alteration				Skin Cancer
	5-PT023-T1	bcc_unige_2016	PT023	no alteration	no alteration	no alteration				NA
	5-PT024-T1	bcc_unige_2016	PT024	no alteration	no alteration	no alteration				Skin Cancer
	5-PT025-T1	bcc_unige_2016	PT025	no alteration	no alteration	no alteration				Skin Cancer
	5-PT026-T1	bcc_unige_2016	PT026	no alteration	no alteration	no alteration				Skin Cancer
	5-PT027-T1	bcc_unige_2016	PT027	no alteration	no alteration	no alteration				Skin Cancer
	5-PT028-T1	bcc_unige_2016	PT028	no alteration	no alteration	no alteration				Skin Cancer
	5-PT029-T1	bcc_unige_2016	PT029	no alteration	no alteration	no alteration				Skin Cancer
	5-PT030-T1	bcc_unige_2016	PT030	no alteration	no alteration	no alteration				Skin Cancer
	5-PT031-T1	bcc_unige_2016	PT031	I755V	no alteration	no alteration				Skin Cancer
	5-PT032-T1	bcc_unige_2016	PT032	no alteration	no alteration	S720F				Skin Cancer
	5-PT033-T1	bcc_unige_2016	PT033	no alteration	no alteration	no alteration				Skin Cancer
	5-PT034-T1	bcc_unige_2016	PT034	no alteration	no alteration	no alteration				Skin Cancer
	5-PT035-T1	bcc_unige_2016	PT035	no alteration	no alteration	no alteration				Skin Cancer
	5-PT036-T1	bcc_unige_2016	PT036	no alteration	no alteration	T397I				Skin Cancer
	5-PT037-T1	bcc_unige_2016	PT037	no alteration	no alteration	no alteration				Skin Cancer
	5-PT038-T1	bcc_unige_2016	PT038	no alteration	no alteration	no alteration				Skin Cancer
	5-PT039-T1	bcc_unige_2016	PT039	no alteration	no alteration	no alteration				Skin Cancer
	5-PT040-T1	bcc_unige_2016	PT040	no alteration	no alteration	no alteration				Skin Cancer
	5-PT041-T1	bcc_unige_2016	PT041	no alteration	no alteration	no alteration				Skin Cancer
	5-PT042-T1	bcc_unige_2016	PT042	no alteration	no alteration	no alteration				Skin Cancer
	5-PT043-T1	bcc_unige_2016	PT043	no alteration	no alteration	no alteration				Skin Cancer
	5-PT044-T1	bcc_unige_2016	PT044	no alteration	no alteration	no alteration				Skin Cancer
	5-PT045-T1	bcc_unige_2016	PT045	no alteration	no alteration	no alteration				Skin Cancer
	5-PT046-T1	bcc_unige_2016	PT046	no alteration	no alteration	no alteration				Skin Cancer
	5-PT047-T1	bcc_unige_2016	PT047	no alteration	no alteration	no alteration				Skin Cancer
	5-PT048-T1	bcc_unige_2016	PT048	P192S	no alteration	no alteration				Skin Cancer
	5-PT049-T1	bcc_unige_2016	PT049	no alteration	no alteration	no alteration				Skin Cancer
	5-PT050-T1	bcc_unige_2016	PT050	no alteration	no alteration	no alteration				Skin Cancer
	5-PT051-T1	bcc_unige_2016	PT051	no alteration	no alteration	no alteration				Skin Cancer
	5-PT052-T1	bcc_unige_2016	PT052	no alteration	no alteration	no alteration				Skin Cancer
	5-PT053-T1	bcc_unige_2016	PT053	no alteration	no alteration	no alteration				Skin Cancer
	5-PT055-T1	bcc_unige_2016	PT055	no alteration	no alteration	no alteration				Skin Cancer
	5-RM001-T1	bcc_unige_2016	RM001	no alteration	no alteration	no alteration				Skin Cancer
	5-RM006-T1	bcc_unige_2016	RM006	no alteration	no alteration	no alteration				Skin Cancer
	5-SE001-T1	bcc_unige_2016	SE001	no alteration	no alteration	no alteration				Skin Cancer
	5-ST009-T1	bcc_unige_2016	ST009	no alteration	no alteration	no alteration				Skin Cancer
	5-ST010-T1	bcc_unige_2016	ST010	R389C	no alteration	no alteration				Skin Cancer
	5-ST011-T1	bcc_unige_2016	ST011	no alteration	no alteration	no alteration				Skin Cancer
	5-ST012-T1	bcc_unige_2016	ST012	no alteration	no alteration	no alteration				Skin Cancer
	5-ST013-T1	bcc_unige_2016	ST013	no alteration	no alteration	no alteration				Skin Cancer
	5-ST014-T1	bcc_unige_2016	ST014	S467L, V471L	no alteration	no alteration		Class 3: S467L		Skin Cancer
	5-VS002-T1	bcc_unige_2016	VS002	no alteration	no alteration	no alteration				Skin Cancer
	5-VS003-T1	bcc_unige_2016	VS003	no alteration	no alteration	no alteration				Skin Cancer
	5-VS004-T1	bcc_unige_2016	VS004	no alteration	no alteration	no alteration				Skin Cancer
	5-VS005-T1	bcc_unige_2016	VS005	no alteration	no alteration	no alteration				Skin Cancer
	5-VS006-T1	bcc_unige_2016	VS006	no alteration	no alteration	no alteration				Skin Cancer
	5-VS007-T1	bcc_unige_2016	VS007	no alteration	no alteration	no alteration				Skin Cancer
	5-VS008-T1	bcc_unige_2016	VS008	no alteration	no alteration	no alteration				Skin Cancer
	5-VS009-T1	bcc_unige_2016	VS009	no alteration	no alteration	no alteration				NA
	5-VS010-T1	bcc_unige_2016	VS010	no alteration	no alteration	no alteration				Skin Cancer
	5-VS011-T1	bcc_unige_2016	VS011	no alteration	no alteration	no alteration				Skin Cancer
	5-VS013-T1	bcc_unige_2016	VS013	no alteration	X151_splice	no alteration				Skin Cancer
	5-VS014-T1	bcc_unige_2016	VS014	no alteration	no alteration	no alteration				Skin Cancer
	5-VS015-T1	bcc_unige_2016	VS015	no alteration	no alteration	no alteration				Skin Cancer
	5-VS017-T1	bcc_unige_2016	VS017	no alteration	no alteration	no alteration				NA
	5-VS018-T1	bcc_unige_2016	VS018	no alteration	no alteration	no alteration				Skin Cancer
	5-VS019-T1	bcc_unige_2016	VS019	no alteration	no alteration	no alteration				Skin Cancer
	5-VS021-T1	bcc_unige_2016	VS021	S339F	no alteration	no alteration				Skin Cancer
	5-VS022-T1	bcc_unige_2016	VS022	no alteration	no alteration	no alteration				Skin Cancer
	5-VS023-T1	bcc_unige_2016	VS023	no alteration	no alteration	no alteration				NA
	5-VS024-T1	bcc_unige_2016	VS024	no alteration	no alteration	no alteration				Skin Cancer
	5-VS026-T1	bcc_unige_2016	VS026	no alteration	no alteration	P919L				Skin Cancer
	5-VS027-T1	bcc_unige_2016	VS027	no alteration	no alteration	no alteration				Skin Cancer
	5-VS028-T1	bcc_unige_2016	VS028	no alteration	no alteration	no alteration				Skin Cancer
	5-VS029-T1	bcc_unige_2016	VS029	no alteration	no alteration	no alteration				Skin Cancer
	5-VS030-T1	bcc_unige_2016	VS030	R347*, S136L	no alteration	no alteration				Skin Cancer
	5-VS031-T1	bcc_unige_2016	VS031	no alteration	no alteration	no alteration				Skin Cancer
	5-VS032-T1	bcc_unige_2016	VS032	no alteration	no alteration	no alteration				NA
	5-VS033-T1	bcc_unige_2016	VS033	no alteration	Q22K	no alteration	Exchange: Q22K			NA
	5-VS034-T2	bcc_unige_2016	VS034	no alteration	no alteration	P385L				Skin Cancer
	5-VS035-T1	bcc_unige_2016	VS035	Q756*	no alteration	no alteration				Skin Cancer
	5-VS036-T1	bcc_unige_2016	VS036	no alteration	no alteration	no alteration				Skin Cancer
	5-VS037-T2	bcc_unige_2016	VS037	L584F	no alteration	no alteration				Skin Cancer
	5-VS038-T1	bcc_unige_2016	VS038	P367S	no alteration	no alteration				Skin Cancer
	5-VS039-T1	bcc_unige_2016	VS039	no alteration	no alteration	no alteration				Skin Cancer
	5-VS040-T1	bcc_unige_2016	VS040	no alteration	no alteration	no alteration				Skin Cancer
	5-VS041-T1	bcc_unige_2016	VS041	no alteration	no alteration	no alteration				Skin Cancer
	5-VS042-T1	bcc_unige_2016	VS042	no alteration	no alteration	no alteration				Skin Cancer
	5-VS043-T1	bcc_unige_2016	VS043	no alteration	no alteration	no alteration				Skin Cancer
	5-VS044-T1	bcc_unige_2016	VS044	no alteration	no alteration	no alteration				Skin Cancer
	5-VS045-T1	bcc_unige_2016	VS045	R178*	no alteration	X640_splice				Skin Cancer
	5-VS046-T1	bcc_unige_2016	VS046	no alteration	no alteration	no alteration				Skin Cancer
	5-VS047-T1	bcc_unige_2016	VS047	C748S	no alteration	no alteration				Skin Cancer
	5-VS048-T1	bcc_unige_2016	VS048	no alteration	no alteration	no alteration				Skin Cancer
	5-VS050-T1	bcc_unige_2016	VS050	no alteration	no alteration	no alteration				Skin Cancer
	5-VS051-T1	bcc_unige_2016	VS051	S306F	no alteration	no alteration				Skin Cancer
	5-VS052-T1	bcc_unige_2016	VS052	no alteration	no alteration	no alteration				Skin Cancer
	5-VS053-T1	bcc_unige_2016	VS053	no alteration	no alteration	no alteration				Skin Cancer
	5-VS054-T1	bcc_unige_2016	VS054	no alteration	no alteration	no alteration				Skin Cancer
	5-VS055-T1	bcc_unige_2016	VS055	no alteration	no alteration	no alteration				Skin Cancer
	5-VS056-T1	bcc_unige_2016	VS056	no alteration	no alteration	no alteration				Skin Cancer
	5-VS057-T1	bcc_unige_2016	VS057	no alteration	no alteration	P992L				Skin Cancer
	5-VS058-T1	bcc_unige_2016	VS058	no alteration	no alteration	no alteration				Skin Cancer
	5-VS059-T1	bcc_unige_2016	VS059	no alteration	no alteration	no alteration				Skin Cancer
	5-VS060-T1	bcc_unige_2016	VS060	no alteration	no alteration	X433_splice, S924F				Skin Cancer
	5-VS061-T1	bcc_unige_2016	VS061	no alteration	no alteration	no alteration				NA
	5-VS062-T1	bcc_unige_2016	VS062	P751L	no alteration	no alteration				Skin Cancer
	5-VS063-T1	bcc_unige_2016	VS063	no alteration	no alteration	no alteration				Skin Cancer
	5-VS064-T1	bcc_unige_2016	VS064	no alteration	no alteration	no alteration				Skin Cancer
	5-VS065-T1	bcc_unige_2016	VS065	no alteration	no alteration	no alteration				Skin Cancer
	5-VS066-T1	bcc_unige_2016	VS066	T244I, P764S	no alteration	no alteration				Skin Cancer
	5-VS067-T1	bcc_unige_2016	VS067	P403L	no alteration	no alteration				Skin Cancer
	5-VS068-T1	bcc_unige_2016	VS068	no alteration	no alteration	no alteration				Skin Cancer
	5-VS069-T1	bcc_unige_2016	VS069	G469R, S732F	no alteration	no alteration				Skin Cancer
	5-VS070-T1	bcc_unige_2016	VS070	no alteration	no alteration	no alteration				Skin Cancer
	5-VS071-T1	bcc_unige_2016	VS071	no alteration	no alteration	no alteration				Skin Cancer
	5-VS072-T1	bcc_unige_2016	VS072	no alteration	no alteration	no alteration				Skin Cancer
	5-VS073-T1	bcc_unige_2016	VS073	no alteration	no alteration	no alteration				Skin Cancer
	5-VS074-T1	bcc_unige_2016	VS074	no alteration	no alteration	no alteration				Skin Cancer
	5-VS075-T1	bcc_unige_2016	VS075	no alteration	no alteration	no alteration				Skin Cancer
	5-VS076-T1	bcc_unige_2016	VS076	no alteration	no alteration	no alteration				NA
	5-VS077-T1	bcc_unige_2016	VS077	no alteration	no alteration	no alteration				Skin Cancer
	5-VS078-T1	bcc_unige_2016	VS078	no alteration	no alteration	no alteration				Skin Cancer
	5-VS080-T1	bcc_unige_2016	VS080	P632L	no alteration	no alteration				Skin Cancer
	5-VS083-T1	bcc_unige_2016	VS083	no alteration	no alteration	P644S				Skin Cancer
	5-VS084-T1	bcc_unige_2016	VS084	no alteration	no alteration	no alteration				Skin Cancer
	5-VS087-T1	bcc_unige_2016	VS087	no alteration	no alteration	no alteration				Skin Cancer
	5-VS088-T1	bcc_unige_2016	VS088	no alteration	no alteration	no alteration				Skin Cancer
	5-VS089-T1	bcc_unige_2016	VS089	no alteration	no alteration	no alteration				Skin Cancer
	5-VS090-T14	bcc_unige_2016	VS090	no alteration	no alteration	S484F				Skin Cancer
	5-VS091-T1	bcc_unige_2016	VS091	no alteration	no alteration	S925F				NA
	5-VS092-T1	bcc_unige_2016	VS092	no alteration	no alteration	P1136S				Skin Cancer
	5-VS093-T1	bcc_unige_2016	VS093	no alteration	no alteration	no alteration				Skin Cancer
	5-VS094-T1	bcc_unige_2016	VS094	no alteration	no alteration	S116F				Skin Cancer
	5-VS095-T1	bcc_unige_2016	VS095	no alteration	no alteration	no alteration				Skin Cancer
	5-VS096-T1	bcc_unige_2016	VS096	no alteration	no alteration	no alteration				NA
	5-VS097-T1	bcc_unige_2016	VS097	no alteration	no alteration	no alteration				NA
	5-VS098-T1	bcc_unige_2016	VS098	no alteration	no alteration	P389S				Skin Cancer
	5-WS001-T2	bcc_unige_2016	WS001	no alteration	no alteration	no alteration				Skin Cancer
	5-WS002-T1	bcc_unige_2016	WS002	no alteration	no alteration	no alteration				NA
	5-WS006-T1	bcc_unige_2016	WS006	no alteration	no alteration	no alteration				Skin Cancer
	5-WS008-T3	bcc_unige_2016	WS008	P708L, P341L	no alteration	no alteration				Skin Cancer
	5-WS009-T3	bcc_unige_2016	WS009	P764S	no alteration	T1078I				Skin Cancer
	5-WS010-T2	bcc_unige_2016	WS010	no alteration	no alteration	no alteration				NA
	5-WS011-T1	bcc_unige_2016	WS011	no alteration	no alteration	no alteration				Skin Cancer
	5-WS013-T1	bcc_unige_2016	WS013	R252*, C251F	no alteration	no alteration				NA
	5-WS014-T1	bcc_unige_2016	WS014	no alteration	no alteration	no alteration				NA
	5007-TUMOR	blca_bcan_hcrn_2022	patient-5007-bcan-hcrn	no alteration	no alteration	no alteration				Bladder Cancer
	5037-TUMOR	blca_bcan_hcrn_2022	patient-5037-bcan-hcrn	no alteration	no alteration	no alteration				Bladder Cancer
	5062-TUMOR	blca_bcan_hcrn_2022	patient-5062-bcan-hcrn	no alteration	no alteration	no alteration				Bladder Cancer
	5084-TUMOR	blca_bcan_hcrn_2022	patient-5084-bcan-hcrn	no alteration	no alteration	no alteration				Bladder Cancer
	5116-TUMOR	blca_bcan_hcrn_2022	patient-5116-bcan-hcrn	no alteration	no alteration	no alteration				Bladder Cancer
	5123-TUMOR	blca_bcan_hcrn_2022	patient-5123-bcan-hcrn	no alteration	no alteration	no alteration				Bladder Cancer
	5130-TUMOR	blca_bcan_hcrn_2022	patient-5130-bcan-hcrn	no alteration	no alteration	no alteration				Bladder Cancer
	5132-TUMOR	blca_bcan_hcrn_2022	patient-5132-bcan-hcrn	no alteration	no alteration	no alteration				Bladder Cancer
	5136-TUMOR	blca_bcan_hcrn_2022	patient-5136-bcan-hcrn	no alteration	no alteration	no alteration				Bladder Cancer
	5165-TUMOR	blca_bcan_hcrn_2022	patient-5165-bcan-hcrn	no alteration	no alteration	no alteration				Bladder Cancer
	5172-TUMOR	blca_bcan_hcrn_2022	patient-5172-bcan-hcrn	no alteration	no alteration	no alteration				Bladder Cancer
	5192-TUMOR	blca_bcan_hcrn_2022	patient-5192-bcan-hcrn	no alteration	no alteration	no alteration				Bladder Cancer
	5264-TUMOR	blca_bcan_hcrn_2022	patient-5264-bcan-hcrn	no alteration	no alteration	no alteration				Bladder Cancer
	5324-TUMOR	blca_bcan_hcrn_2022	patient-5324-bcan-hcrn	no alteration	no alteration	no alteration				Bladder Cancer
	5366-TUMOR	blca_bcan_hcrn_2022	patient-5366-bcan-hcrn	no alteration	no alteration	no alteration				Bladder Cancer
	5382-TUMOR	blca_bcan_hcrn_2022	patient-5382-bcan-hcrn	no alteration	no alteration	no alteration				Bladder Cancer
	5399-TUMOR	blca_bcan_hcrn_2022	patient-5399-bcan-hcrn	no alteration	no alteration	E257K				Bladder Cancer
	53M	desm_broad_2015	53M	no alteration	no alteration	no alteration				Melanoma
	5446-TUMOR	blca_bcan_hcrn_2022	patient-5446-bcan-hcrn	no alteration	no alteration	no alteration				Bladder Cancer
	5466-TUMOR	blca_bcan_hcrn_2022	patient-5466-bcan-hcrn	no alteration	no alteration	no alteration				Bladder Cancer
	5479-TUMOR	blca_bcan_hcrn_2022	patient-5479-bcan-hcrn	no alteration	no alteration	no alteration				Bladder Cancer
	55	summit_2018	55	no alteration	G12D	no alteration	Hydrolysis: G12D			NA
	5525-TUMOR	blca_bcan_hcrn_2022	patient-5525-bcan-hcrn	no alteration	no alteration	no alteration				Bladder Cancer
	5571-TUMOR	blca_bcan_hcrn_2022	patient-5571-bcan-hcrn	no alteration	no alteration	no alteration				Bladder Cancer
	5599-TUMOR	blca_bcan_hcrn_2022	patient-5599-bcan-hcrn	no alteration	no alteration	no alteration				Bladder Cancer
	5610-TUMOR	blca_bcan_hcrn_2022	patient-5610-bcan-hcrn	no alteration	no alteration	no alteration				Bladder Cancer
	5611-TUMOR	blca_bcan_hcrn_2022	patient-5611-bcan-hcrn	no alteration	no alteration	no alteration				Bladder Cancer
	5614-TUMOR	blca_bcan_hcrn_2022	patient-5614-bcan-hcrn	no alteration	no alteration	no alteration				Bladder Cancer
	5624-TUMOR	blca_bcan_hcrn_2022	patient-5624-bcan-hcrn	no alteration	no alteration	no alteration				Bladder Cancer
	5639-TUMOR	blca_bcan_hcrn_2022	patient-5639-bcan-hcrn	no alteration	no alteration	no alteration				Bladder Cancer
	5656-TUMOR	blca_bcan_hcrn_2022	patient-5656-bcan-hcrn	P676T	no alteration	no alteration				Bladder Cancer
	5704-TUMOR	blca_bcan_hcrn_2022	patient-5704-bcan-hcrn	no alteration	no alteration	no alteration				Bladder Cancer
	5712-TUMOR	blca_bcan_hcrn_2022	patient-5712-bcan-hcrn	no alteration	no alteration	no alteration				Bladder Cancer
	5718-TUMOR	blca_bcan_hcrn_2022	patient-5718-bcan-hcrn	no alteration	no alteration	no alteration				Bladder Cancer
	5734-TUMOR	blca_bcan_hcrn_2022	patient-5734-bcan-hcrn	no alteration	no alteration	no alteration				Bladder Cancer
	5748-TUMOR	blca_bcan_hcrn_2022	patient-5748-bcan-hcrn	no alteration	no alteration	no alteration				Bladder Cancer
	5753-TUMOR	blca_bcan_hcrn_2022	patient-5753-bcan-hcrn	no alteration	no alteration	no alteration				Bladder Cancer
	5759-TUMOR	blca_bcan_hcrn_2022	patient-5759-bcan-hcrn	no alteration	no alteration	no alteration				Bladder Cancer
	578	hnsc_jhu	578	no alteration	no alteration	no alteration				Head and Neck Cancer
	5784-TUMOR	blca_bcan_hcrn_2022	patient-5784-bcan-hcrn	no alteration	no alteration	no alteration				Bladder Cancer
	5806-TUMOR	blca_bcan_hcrn_2022	patient-5806-bcan-hcrn	no alteration	no alteration	no alteration				Bladder Cancer
	5814-TUMOR	blca_bcan_hcrn_2022	patient-5814-bcan-hcrn	no alteration	no alteration	no alteration				Bladder Cancer
	5847-TUMOR	blca_bcan_hcrn_2022	patient-5847-bcan-hcrn	no alteration	no alteration	no alteration				Bladder Cancer
	585203	sclc_jhu	67595	no alteration	no alteration	no alteration				Small Cell Lung Cancer
	585205	sclc_jhu	67610	no alteration	no alteration	no alteration				Small Cell Lung Cancer
	585208	sclc_jhu	67599	no alteration	no alteration	no alteration				Small Cell Lung Cancer
	585210	sclc_jhu	67589	no alteration	no alteration	no alteration				Small Cell Lung Cancer
	585213	sclc_jhu	49168	no alteration	no alteration	no alteration				Small Cell Lung Cancer
	585223	sclc_jhu	67629	no alteration	no alteration	no alteration				Small Cell Lung Cancer
	585224	sclc_jhu	41044	no alteration	no alteration	no alteration				Small Cell Lung Cancer
	585258	sclc_jhu	67597	no alteration	no alteration	no alteration				Small Cell Lung Cancer
	585260	sclc_jhu	67608	no alteration	no alteration	no alteration				Small Cell Lung Cancer
	585265	sclc_jhu	67591	no alteration	no alteration	no alteration				Small Cell Lung Cancer
	585267	sclc_jhu	67630	no alteration	no alteration	no alteration				Small Cell Lung Cancer
	585268	sclc_jhu	68309	no alteration	no alteration	no alteration				Small Cell Lung Cancer
	585270	sclc_jhu	67596	no alteration	no alteration	no alteration				Small Cell Lung Cancer
	585272	sclc_jhu	67609	no alteration	no alteration	no alteration				Small Cell Lung Cancer
	585276	sclc_jhu	67590	no alteration	no alteration	no alteration				Small Cell Lung Cancer
	585281	sclc_jhu	75129	no alteration	no alteration	no alteration				Small Cell Lung Cancer
	5854-TUMOR	blca_bcan_hcrn_2022	patient-5854-bcan-hcrn	no alteration	no alteration	R334C				Bladder Cancer
	587220	coadread_genentech	12912	no alteration	no alteration	R427C				Colorectal Cancer
	587222	coadread_genentech	12914	no alteration	no alteration	no alteration				Colorectal Cancer
	587224	coadread_genentech	12915	no alteration	no alteration	no alteration				Colorectal Cancer
	587226	coadread_genentech	12919	A718V	no alteration	no alteration				Colorectal Cancer
	587228	coadread_genentech	12926	no alteration	G13D	no alteration	Exchange: G13D			Colorectal Cancer
	587230	coadread_genentech	14954	no alteration	no alteration	no alteration				Colorectal Cancer
	587232	coadread_genentech	14955	no alteration	G12D	no alteration	Hydrolysis: G12D			Colorectal Cancer
	587234	coadread_genentech	14961	no alteration	G12D, D57N	no alteration	Exchange: D57N; Hydrolysis: G12D			Colorectal Cancer
	587236	coadread_genentech	14962	not profiled	not profiled	not profiled				Colorectal Cancer
	587238	coadread_genentech	14963	no alteration	no alteration	no alteration				Colorectal Cancer
	587242	coadread_genentech	14966	no alteration	no alteration	no alteration				Colorectal Cancer
	587244	coadread_genentech	14973	no alteration	G12V	no alteration	Hydrolysis: G12V			Colorectal Cancer
	587246	coadread_genentech	14980	V600E	no alteration	no alteration		Class 1: V600E		Colorectal Cancer
	587248	coadread_genentech	31814	no alteration	G12A	no alteration	Hydrolysis: G12A			Colorectal Cancer
	587254	coadread_genentech	32098	no alteration	no alteration	no alteration				Colorectal Cancer
	587256	coadread_genentech	32109	no alteration	no alteration	R671C				Colorectal Cancer
	587260	coadread_genentech	32116	no alteration	G13D	no alteration	Exchange: G13D			Colorectal Cancer
	587262	coadread_genentech	32123	no alteration	no alteration	no alteration				Colorectal Cancer
	587264	coadread_genentech	32170	no alteration	G13D	no alteration	Exchange: G13D			Colorectal Cancer
	587268	coadread_genentech	32191	no alteration	G12V	no alteration	Hydrolysis: G12V			Colorectal Cancer
	587270	coadread_genentech	32192	no alteration	G12D	no alteration	Hydrolysis: G12D			Colorectal Cancer
	587276	coadread_genentech	32203	no alteration	G12D	no alteration	Hydrolysis: G12D			Colorectal Cancer
	587278	coadread_genentech	32210	no alteration	G12V	no alteration	Hydrolysis: G12V			Colorectal Cancer
	587282	coadread_genentech	32359	no alteration	no alteration	no alteration				Colorectal Cancer
	587284	coadread_genentech	32360	V600E, A305V	Y64H	no alteration		Class 1: V600E		Colorectal Cancer
	587286	coadread_genentech	32364	no alteration	no alteration	no alteration				Colorectal Cancer
	587288	coadread_genentech	32365	no alteration	G12V	no alteration	Hydrolysis: G12V			Colorectal Cancer
	587290	coadread_genentech	32367	no alteration	G12C	no alteration	Hydrolysis: G12C			Colorectal Cancer
	587292	coadread_genentech	32369	no alteration	no alteration	no alteration				Colorectal Cancer
	587294	coadread_genentech	32374	no alteration	G12D	no alteration	Hydrolysis: G12D			Colorectal Cancer
	587298	coadread_genentech	32381	no alteration	no alteration	no alteration				Colorectal Cancer
	5873-TUMOR	blca_bcan_hcrn_2022	patient-5873-bcan-hcrn	no alteration	no alteration	no alteration				Bladder Cancer
	587300	coadread_genentech	32383	no alteration	G12S	no alteration	Hydrolysis: G12S			Colorectal Cancer
	587302	coadread_genentech	32385	no alteration	G12V	no alteration	Hydrolysis: G12V			Colorectal Cancer
	587304	coadread_genentech	32387	no alteration	no alteration	no alteration				Colorectal Cancer
	587306	coadread_genentech	32389	no alteration	G12D	no alteration	Hydrolysis: G12D			Colorectal Cancer
	587316	coadread_genentech	32722	V600E	no alteration	no alteration		Class 1: V600E		Colorectal Cancer
	587318	coadread_genentech	32732	no alteration	G12R	no alteration	Hydrolysis: G12R			Colorectal Cancer
	587322	coadread_genentech	32738	no alteration	G12D	no alteration	Hydrolysis: G12D			Colorectal Cancer
	587326	coadread_genentech	32758	not profiled	not profiled	not profiled				Colorectal Cancer
	587328	coadread_genentech	32770	no alteration	no alteration	no alteration				Colorectal Cancer
	587330	coadread_genentech	32772	no alteration	no alteration	no alteration				Colorectal Cancer
	587332	coadread_genentech	32774	no alteration	no alteration	no alteration				Colorectal Cancer
	587334	coadread_genentech	32782	no alteration	G12V	no alteration	Hydrolysis: G12V			Colorectal Cancer
	587336	coadread_genentech	32788	no alteration	no alteration	no alteration				Colorectal Cancer
	587338	coadread_genentech	32798	no alteration	G12D	no alteration	Hydrolysis: G12D			Colorectal Cancer
	587340	coadread_genentech	32800	no alteration	G12S	no alteration	Hydrolysis: G12S			Colorectal Cancer
	587342	coadread_genentech	32804	M53T	no alteration	R165Q				Colorectal Cancer
	587344	coadread_genentech	32808	no alteration	G13D	no alteration	Exchange: G13D			Colorectal Cancer
	587346	coadread_genentech	32816	no alteration	G12A	no alteration	Hydrolysis: G12A			Colorectal Cancer
	587348	coadread_genentech	32824	no alteration	G12V	no alteration	Hydrolysis: G12V			Colorectal Cancer
	587350	coadread_genentech	32832	no alteration	no alteration	no alteration				Colorectal Cancer
	587352	coadread_genentech	32838	no alteration	no alteration	no alteration				Colorectal Cancer
	587354	coadread_genentech	32854	no alteration	G12V	no alteration	Hydrolysis: G12V			Colorectal Cancer
	587356	coadread_genentech	32860	no alteration	G12V	no alteration	Hydrolysis: G12V			Colorectal Cancer
	587358	coadread_genentech	32868	no alteration	no alteration	no alteration				Colorectal Cancer
	587360	coadread_genentech	32874	no alteration	G13D	no alteration	Exchange: G13D			Colorectal Cancer
	587362	coadread_genentech	32876	no alteration	L19F	no alteration	Exchange: L19F			Colorectal Cancer
	587364	coadread_genentech	32882	no alteration	G12D	no alteration	Hydrolysis: G12D			Colorectal Cancer
	587368	coadread_genentech	32900	no alteration	G12V	no alteration	Hydrolysis: G12V			Colorectal Cancer
	587370	coadread_genentech	32902	no alteration	no alteration	no alteration				Colorectal Cancer
	587372	coadread_genentech	32904	no alteration	G12V	no alteration	Hydrolysis: G12V			Colorectal Cancer
	587374	coadread_genentech	32906	V600E	no alteration	no alteration		Class 1: V600E		Colorectal Cancer
	587376	coadread_genentech	32908	no alteration	no alteration	R671C				Colorectal Cancer
	587378	coadread_genentech	32916	no alteration	no alteration	no alteration				Colorectal Cancer
	587380	coadread_genentech	33299	no alteration	A146T	no alteration	Exchange: A146T			Colorectal Cancer
	587382	coadread_genentech	33310	no alteration	no alteration	no alteration				Colorectal Cancer
	587384	coadread_genentech	33313	no alteration	G12V	no alteration	Hydrolysis: G12V			Colorectal Cancer
	587386	coadread_genentech	34988	no alteration	no alteration	no alteration				Colorectal Cancer
	587388	coadread_genentech	34989	no alteration	no alteration	no alteration				Colorectal Cancer
	587390	coadread_genentech	34990	no alteration	no alteration	no alteration				Colorectal Cancer
	587392	coadread_genentech	34991	no alteration	G12V	no alteration	Hydrolysis: G12V			Colorectal Cancer
	587394	coadread_genentech	34994	no alteration	no alteration	no alteration				Colorectal Cancer
	587398	coadread_genentech	34997	no alteration	G12V	no alteration	Hydrolysis: G12V			Colorectal Cancer
	587400	coadread_genentech	35001	no alteration	no alteration	no alteration				Colorectal Cancer
	5879-TUMOR	blca_bcan_hcrn_2022	patient-5879-bcan-hcrn	no alteration	no alteration	no alteration				Bladder Cancer
	588421	sclc_jhu	40288	no alteration	no alteration	no alteration				Small Cell Lung Cancer
	5904-TUMOR	blca_bcan_hcrn_2022	patient-5904-bcan-hcrn	no alteration	no alteration	no alteration				Bladder Cancer
	5913-TUMOR	blca_bcan_hcrn_2022	patient-5913-bcan-hcrn	no alteration	no alteration	no alteration				Bladder Cancer
	5926-TUMOR	blca_bcan_hcrn_2022	patient-5926-bcan-hcrn	no alteration	no alteration	no alteration				Bladder Cancer
	5943-TUMOR	blca_bcan_hcrn_2022	patient-5943-bcan-hcrn	no alteration	no alteration	no alteration				Bladder Cancer
	5953-TUMOR	blca_bcan_hcrn_2022	patient-5953-bcan-hcrn	S125F	no alteration	no alteration				Bladder Cancer
	5966-TUMOR	blca_bcan_hcrn_2022	patient-5966-bcan-hcrn	no alteration	no alteration	no alteration				Bladder Cancer
	5976-TUMOR	blca_bcan_hcrn_2022	patient-5976-bcan-hcrn	no alteration	no alteration	no alteration				Bladder Cancer
	5981-TUMOR	blca_bcan_hcrn_2022	patient-5981-bcan-hcrn	no alteration	no alteration	no alteration				Bladder Cancer
	5982-TUMOR	blca_bcan_hcrn_2022	patient-5982-bcan-hcrn	no alteration	G12V	no alteration	Hydrolysis: G12V			Bladder Cancer
	60	summit_2018	60	no alteration	G60D	R680W	Hybrid: G60D			NA
	6002-TUMOR	blca_bcan_hcrn_2022	patient-6002-bcan-hcrn	no alteration	no alteration	R675Q				Bladder Cancer
	6011-TUMOR	blca_bcan_hcrn_2022	patient-6011-bcan-hcrn	no alteration	no alteration	no alteration				Bladder Cancer
	6022-TUMOR	blca_bcan_hcrn_2022	patient-6022-bcan-hcrn	S364L	no alteration	no alteration				Bladder Cancer
	6026-TUMOR	blca_bcan_hcrn_2022	patient-6026-bcan-hcrn	N486_Q493delinsK	no alteration	no alteration				Bladder Cancer
	6028-TUMOR	blca_bcan_hcrn_2022	patient-6028-bcan-hcrn	no alteration	no alteration	no alteration				Bladder Cancer
	6037-TUMOR	blca_bcan_hcrn_2022	patient-6037-bcan-hcrn	no alteration	no alteration	no alteration				Bladder Cancer
	6040-TUMOR	blca_bcan_hcrn_2022	patient-6040-bcan-hcrn	no alteration	no alteration	no alteration				Bladder Cancer
	6054-TUMOR	blca_bcan_hcrn_2022	patient-6054-bcan-hcrn	no alteration	no alteration	no alteration				Bladder Cancer
	6059-TUMOR	blca_bcan_hcrn_2022	patient-6059-bcan-hcrn	no alteration	no alteration	no alteration				Bladder Cancer
	6064-TUMOR	blca_bcan_hcrn_2022	patient-6064-bcan-hcrn	no alteration	G12D	no alteration	Hydrolysis: G12D			Bladder Cancer
	6095-TUMOR	blca_bcan_hcrn_2022	patient-6095-bcan-hcrn	no alteration	no alteration	no alteration				Bladder Cancer
	61	summit_2018	61	D594G	no alteration	no alteration		Class 3: D594G		NA
	6102-TUMOR	blca_bcan_hcrn_2022	patient-6102-bcan-hcrn	no alteration	G12V	no alteration	Hydrolysis: G12V			Bladder Cancer
	6138-TUMOR	blca_bcan_hcrn_2022	patient-6138-bcan-hcrn	no alteration	no alteration	no alteration				Bladder Cancer
	62	summit_2018	62	no alteration	no alteration	no alteration				Breast Cancer
	6214-TUMOR	blca_bcan_hcrn_2022	patient-6214-bcan-hcrn	no alteration	no alteration	no alteration				Bladder Cancer
	6225-TUMOR	blca_bcan_hcrn_2022	patient-6225-bcan-hcrn	no alteration	no alteration	no alteration				Bladder Cancer
	6237-TUMOR	blca_bcan_hcrn_2022	patient-6237-bcan-hcrn	no alteration	no alteration	no alteration				Bladder Cancer
	6239-TUMOR	blca_bcan_hcrn_2022	patient-6239-bcan-hcrn	no alteration	no alteration	no alteration				Bladder Cancer
	6260-TUMOR	blca_bcan_hcrn_2022	patient-6260-bcan-hcrn	no alteration	no alteration	no alteration				Bladder Cancer
	6284-TUMOR	blca_bcan_hcrn_2022	patient-6284-bcan-hcrn	no alteration	no alteration	no alteration				Bladder Cancer
	6287-TUMOR	blca_bcan_hcrn_2022	patient-6287-bcan-hcrn	no alteration	no alteration	no alteration				Bladder Cancer
	6293-TUMOR	blca_bcan_hcrn_2022	patient-6293-bcan-hcrn	no alteration	no alteration	no alteration				Bladder Cancer
	6307-TUMOR	blca_bcan_hcrn_2022	patient-6307-bcan-hcrn	no alteration	no alteration	H888Q				Bladder Cancer
	631052	sclc_jhu	94708	no alteration	no alteration	no alteration				Small Cell Lung Cancer
	631056	sclc_jhu	94709	no alteration	no alteration	no alteration				Small Cell Lung Cancer
	631060	sclc_jhu	94710	no alteration	no alteration	no alteration				Small Cell Lung Cancer
	631064	sclc_jhu	94711	no alteration	no alteration	no alteration				Small Cell Lung Cancer
	631068	sclc_jhu	D-4630	no alteration	no alteration	no alteration				Small Cell Lung Cancer
	631072	sclc_jhu	D-4638	no alteration	no alteration	no alteration				Small Cell Lung Cancer
	631076	sclc_jhu	94714	no alteration	no alteration	no alteration				Small Cell Lung Cancer
	631080	sclc_jhu	D-4648	no alteration	no alteration	no alteration				Small Cell Lung Cancer
	631084	sclc_jhu	94716	no alteration	no alteration	no alteration				Small Cell Lung Cancer
	631088	sclc_jhu	D-4655	no alteration	no alteration	no alteration				Small Cell Lung Cancer
	631092	sclc_jhu	94718	no alteration	no alteration	no alteration				Small Cell Lung Cancer
	6316-TUMOR	blca_bcan_hcrn_2022	patient-6316-bcan-hcrn	no alteration	no alteration	no alteration				Bladder Cancer
	6348-TUMOR	blca_bcan_hcrn_2022	patient-6348-bcan-hcrn	no alteration	no alteration	no alteration				Bladder Cancer
	6350-TUMOR	blca_bcan_hcrn_2022	patient-6350-bcan-hcrn	no alteration	no alteration	no alteration				Bladder Cancer
	6358-TUMOR	blca_bcan_hcrn_2022	patient-6358-bcan-hcrn	no alteration	no alteration	no alteration				Bladder Cancer
	636136	sclc_jhu	636136_p	no alteration	no alteration	no alteration				Small Cell Lung Cancer
	636368	sclc_jhu	636368_p	no alteration	no alteration	no alteration				Small Cell Lung Cancer
	636370	sclc_jhu	636370_p	no alteration	no alteration	no alteration				Small Cell Lung Cancer
	636371	sclc_jhu	636371_p	no alteration	no alteration	no alteration				Small Cell Lung Cancer
	636413	sclc_jhu	636413_p	no alteration	no alteration	no alteration				Small Cell Lung Cancer
	636414	sclc_jhu	636414_p	no alteration	no alteration	no alteration				Small Cell Lung Cancer
	636425	sclc_jhu	636425_p	no alteration	no alteration	no alteration				Small Cell Lung Cancer
	636776	sclc_jhu	636776_p	no alteration	no alteration	no alteration				Small Cell Lung Cancer
	637036	sclc_jhu	637036_p	no alteration	no alteration	no alteration				Small Cell Lung Cancer
	637049	sclc_jhu	637049_p	no alteration	no alteration	no alteration				Small Cell Lung Cancer
	637050	sclc_jhu	637050_p	no alteration	no alteration	no alteration				Small Cell Lung Cancer
	637122	sclc_jhu	637122_p	no alteration	no alteration	no alteration				Small Cell Lung Cancer
	637123	sclc_jhu	637123_p	no alteration	no alteration	no alteration				Small Cell Lung Cancer
	637124	sclc_jhu	637124_p	no alteration	no alteration	no alteration				Small Cell Lung Cancer
	637133	sclc_jhu	637133_p	no alteration	no alteration	no alteration				Small Cell Lung Cancer
	637134	sclc_jhu	637134_p	no alteration	no alteration	no alteration				Small Cell Lung Cancer
	637137	sclc_jhu	637137_p	no alteration	no alteration	no alteration				Small Cell Lung Cancer
	6380-TUMOR	blca_bcan_hcrn_2022	patient-6380-bcan-hcrn	no alteration	no alteration	no alteration				Bladder Cancer
	6382-TUMOR	blca_bcan_hcrn_2022	patient-6382-bcan-hcrn	no alteration	no alteration	no alteration				Bladder Cancer
	639168	sclc_jhu	639168_p	no alteration	no alteration	no alteration				Small Cell Lung Cancer
	639169	sclc_jhu	639169_p	no alteration	no alteration	no alteration				Small Cell Lung Cancer
	639170	sclc_jhu	639170_p	no alteration	no alteration	no alteration				Small Cell Lung Cancer
	639171	sclc_jhu	639171_p	no alteration	no alteration	no alteration				Small Cell Lung Cancer
	639172	sclc_jhu	639172_p	no alteration	no alteration	no alteration				Small Cell Lung Cancer
	6405-TUMOR	blca_bcan_hcrn_2022	patient-6405-bcan-hcrn	no alteration	no alteration	no alteration				Bladder Cancer
	6451-TUMOR	blca_bcan_hcrn_2022	patient-6451-bcan-hcrn	no alteration	no alteration	no alteration				Bladder Cancer
	6482-TUMOR	blca_bcan_hcrn_2022	patient-6482-bcan-hcrn	no alteration	no alteration	no alteration				Bladder Cancer
	6500-TUMOR	blca_bcan_hcrn_2022	patient-6500-bcan-hcrn	no alteration	no alteration	no alteration				Bladder Cancer
	6506-TUMOR	blca_bcan_hcrn_2022	patient-6506-bcan-hcrn	no alteration	no alteration	no alteration				Bladder Cancer
	6577-TUMOR	blca_bcan_hcrn_2022	patient-6577-bcan-hcrn	no alteration	no alteration	no alteration				Bladder Cancer
	6596-TUMOR	blca_bcan_hcrn_2022	patient-6596-bcan-hcrn	no alteration	no alteration	no alteration				Bladder Cancer
	66	summit_2018	66	no alteration	no alteration	X336_splice				NA
	6658-TUMOR	blca_bcan_hcrn_2022	patient-6658-bcan-hcrn	D594G	no alteration	no alteration		Class 3: D594G		Bladder Cancer
	6664-TUMOR	blca_bcan_hcrn_2022	patient-6664-bcan-hcrn	no alteration	no alteration	no alteration				Bladder Cancer
	6754-TUMOR	blca_bcan_hcrn_2022	patient-6754-bcan-hcrn	no alteration	no alteration	no alteration				Bladder Cancer
	6769-TUMOR	blca_bcan_hcrn_2022	patient-6769-bcan-hcrn	E24G	no alteration	no alteration				Bladder Cancer
	6804-TUMOR	blca_bcan_hcrn_2022	patient-6804-bcan-hcrn	no alteration	no alteration	no alteration				Bladder Cancer
	6848-TUMOR	blca_bcan_hcrn_2022	patient-6848-bcan-hcrn	no alteration	no alteration	no alteration				Bladder Cancer
	6861-TUMOR	blca_bcan_hcrn_2022	patient-6861-bcan-hcrn	no alteration	no alteration	no alteration				Bladder Cancer
	6890-TUMOR	blca_bcan_hcrn_2022	patient-6890-bcan-hcrn	no alteration	no alteration	no alteration				Bladder Cancer
	6892-TUMOR	blca_bcan_hcrn_2022	patient-6892-bcan-hcrn	no alteration	no alteration	no alteration				Bladder Cancer
	69	summit_2018	69	no alteration	G13D	no alteration	Exchange: G13D			NA
	6907-TUMOR	blca_bcan_hcrn_2022	patient-6907-bcan-hcrn	no alteration	no alteration	no alteration				Bladder Cancer
	6915-TUMOR	blca_bcan_hcrn_2022	patient-6915-bcan-hcrn	no alteration	no alteration	no alteration				Bladder Cancer
	6922-TUMOR	blca_bcan_hcrn_2022	patient-6922-bcan-hcrn	no alteration	no alteration	no alteration				Bladder Cancer
	6925-TUMOR	blca_bcan_hcrn_2022	patient-6925-bcan-hcrn	no alteration	no alteration	no alteration				Bladder Cancer
	6972-TUMOR	blca_bcan_hcrn_2022	patient-6972-bcan-hcrn	no alteration	no alteration	no alteration				Bladder Cancer
	6985-TUMOR	blca_bcan_hcrn_2022	patient-6985-bcan-hcrn	no alteration	no alteration	no alteration				Bladder Cancer
	6992-TUMOR	blca_bcan_hcrn_2022	patient-6992-bcan-hcrn	no alteration	no alteration	no alteration				Bladder Cancer
	6997-TUMOR	blca_bcan_hcrn_2022	patient-6997-bcan-hcrn	no alteration	no alteration	no alteration				Bladder Cancer
	6998-TUMOR	blca_bcan_hcrn_2022	patient-6998-bcan-hcrn	no alteration	no alteration	no alteration				Bladder Cancer
	6EP11-R	pediatric_dkfz_2017	6EP11-R	no alteration	no alteration	no alteration				Glioma
	7014-TUMOR	blca_bcan_hcrn_2022	patient-7014-bcan-hcrn	no alteration	G12D	no alteration	Hydrolysis: G12D			Bladder Cancer
	7023-TUMOR	blca_bcan_hcrn_2022	patient-7023-bcan-hcrn	no alteration	no alteration	no alteration				Bladder Cancer
	7029-TUMOR	blca_bcan_hcrn_2022	patient-7029-bcan-hcrn	no alteration	no alteration	no alteration				Bladder Cancer
	7034-TUMOR	blca_bcan_hcrn_2022	patient-7034-bcan-hcrn	no alteration	no alteration	no alteration				Bladder Cancer
	7036-TUMOR	blca_bcan_hcrn_2022	patient-7036-bcan-hcrn	no alteration	no alteration	no alteration				Bladder Cancer
	7119-TUMOR	blca_bcan_hcrn_2022	patient-7119-bcan-hcrn	no alteration	no alteration	no alteration				Bladder Cancer
	715	chol_nccs_2013	715	no alteration	no alteration	no alteration				Hepatobiliary Cancer
	7182-TUMOR	blca_bcan_hcrn_2022	patient-7182-bcan-hcrn	no alteration	no alteration	no alteration				Bladder Cancer
	7191-TUMOR	blca_bcan_hcrn_2022	patient-7191-bcan-hcrn	no alteration	no alteration	no alteration				Bladder Cancer
	71M	desm_broad_2015	71M	no alteration	no alteration	no alteration				Melanoma
	7213-TUMOR	blca_bcan_hcrn_2022	patient-7213-bcan-hcrn	no alteration	no alteration	no alteration				Bladder Cancer
	7245-TUMOR	blca_bcan_hcrn_2022	patient-7245-bcan-hcrn	no alteration	no alteration	no alteration				Bladder Cancer
	72600277	chol_nccs_2013	72600277	no alteration	no alteration	no alteration				Hepatobiliary Cancer
	7316-101	brain_cptac_2020	PT_CWD717Q0	no alteration	no alteration	no alteration				Glioma
	7316-109	brain_cptac_2020	PT_5FR2YA6E	no alteration	no alteration	no alteration				Embryonal Tumor
	7316-111	brain_cptac_2020	PT_RM5S859Q	no alteration	no alteration	no alteration				CNS Cancer
	7316-114	brain_cptac_2020	PT_3X3MF8ZD	no alteration	no alteration	no alteration				Glioma/Astrocytoma
	7316-117	brain_cptac_2020	PT_ZVV78QP5	no alteration	no alteration	no alteration				Glioma/Astrocytoma
	7316-119	brain_cptac_2020	PT_SMDEQVHJ	no alteration	no alteration	no alteration				Glioma/Astrocytoma
	7316-120	brain_cptac_2020	PT_FAD8FQ6S	no alteration	no alteration	no alteration				Glioma
	7316-121	brain_cptac_2020	PT_0K0DPVF6	no alteration	no alteration	no alteration				Glioma/Astrocytoma
	7316-124	brain_cptac_2020	PT_CEWNZVKF	no alteration	no alteration	no alteration				Sellar Tumor
	7316-127	brain_cptac_2020	PT_C1M4YF1R	no alteration	no alteration	no alteration				Glioma/Astrocytoma
	7316-130	brain_cptac_2020	PT_6XWCT04R	no alteration	no alteration	no alteration				CNS Cancer
	7316-134	brain_cptac_2020	PT_E1TRJP8V	no alteration	no alteration	no alteration				Glioma/Astrocytoma
	7316-1455	brain_cptac_2020	PT_JT9HH7M6	no alteration	no alteration	no alteration				Glioma/Astrocytoma
	7316-146	brain_cptac_2020	PT_SJEG0MKD	no alteration	no alteration	no alteration				Glioma/Astrocytoma
	7316-148	brain_cptac_2020	PT_WGWMA5AZ	no alteration	no alteration	no alteration				Glioma/Astrocytoma
	7316-153	brain_cptac_2020	PT_YFS3AWC0	no alteration	no alteration	no alteration				Embryonal Tumor
	7316-154	brain_cptac_2020	PT_Q3EP24V1	no alteration	no alteration	no alteration				Glioma/Astrocytoma
	7316-156	brain_cptac_2020	PT_RGX23JFP	no alteration	no alteration	no alteration				Glioma
	7316-160	brain_cptac_2020	PT_NPETR8RY	no alteration	no alteration	no alteration				CNS Cancer
	7316-162	brain_cptac_2020	PT_6TKJRSPW	no alteration	no alteration	no alteration				Glioma/Astrocytoma
	7316-166	brain_cptac_2020	PT_8GBF5MTD	no alteration	no alteration	no alteration				Sellar Tumor
	7316-167	brain_cptac_2020	PT_VZTTTP3Q	no alteration	no alteration	no alteration				Glioma/Astrocytoma
	7316-168	brain_cptac_2020	PT_5GQ76YZJ	no alteration	no alteration	no alteration				Glioma/Astrocytoma
	7316-173	brain_cptac_2020	PT_2ECVKTTQ	no alteration	no alteration	no alteration				Glioma/Astrocytoma
	7316-1746	brain_cptac_2020	PT_C2D4JXS1	no alteration	no alteration	no alteration				Glioma/Astrocytoma
	7316-175	brain_cptac_2020	PT_DEYCW197	no alteration	no alteration	no alteration				Glioma/Astrocytoma
	7316-1751	brain_cptac_2020	PT_N673SYWW	no alteration	no alteration	no alteration				Sellar Tumor
	7316-176	brain_cptac_2020	PT_2PRV78FX	no alteration	no alteration	no alteration				Glioma/Astrocytoma
	7316-1760	brain_cptac_2020	PT_4XVA57J7	V600E	no alteration	no alteration		Class 1: V600E		Glioma/Astrocytoma
	7316-1763	brain_cptac_2020	PT_Z4PJA6KT	no alteration	no alteration	no alteration				Glioma/Astrocytoma
	7316-1767	brain_cptac_2020	PT_CB1XPA3W	no alteration	no alteration	no alteration				Glioma/Astrocytoma
	7316-1769	brain_cptac_2020	PT_JSFBMK5V	no alteration	no alteration	no alteration				Glioma/Astrocytoma
	7316-1771	brain_cptac_2020	PT_3KM9W8S8	no alteration	no alteration	no alteration				Embryonal Tumor
	7316-1772	brain_cptac_2020	PT_CXT81GRM	no alteration	no alteration	no alteration				Embryonal Tumor
	7316-1773	brain_cptac_2020	PT_B0JFCN5W	no alteration	no alteration	no alteration				Sellar Tumor
	7316-1775	brain_cptac_2020	PT_2GPH62JS	no alteration	no alteration	no alteration				Sellar Tumor
	7316-178	brain_cptac_2020	PT_GR8P8NY5	no alteration	no alteration	no alteration				Embryonal Tumor
	7316-1781	brain_cptac_2020	PT_M1RYN7B0	no alteration	no alteration	no alteration				Embryonal Tumor
	7316-1789	brain_cptac_2020	PT_89XRZBSG	no alteration	no alteration	no alteration				Glioma/Astrocytoma
	7316-1790	brain_cptac_2020	PT_ESHACWF6	no alteration	no alteration	no alteration				Embryonal Tumor
	7316-1793	brain_cptac_2020	PT_JWW33RTB	V600E	no alteration	no alteration		Class 1: V600E		Glioma
	7316-183	brain_cptac_2020	PT_BQ8BQ01J	no alteration	no alteration	no alteration				Glioma/Astrocytoma
	7316-1851	brain_cptac_2020	PT_5ABCFCSK	no alteration	no alteration	no alteration				Glioma/Astrocytoma
	7316-1854	brain_cptac_2020	PT_AWBPNFM5	no alteration	no alteration	no alteration				Glioma
	7316-186	brain_cptac_2020	PT_KHX1WQ4H	no alteration	no alteration	no alteration				Glioma/Astrocytoma
	7316-1886	brain_cptac_2020	PT_F9G665B1	no alteration	no alteration	no alteration				CNS Cancer
	7316-189	brain_cptac_2020	PT_23K3YS1P	no alteration	no alteration	no alteration				CNS Cancer
	7316-193	brain_cptac_2020	PT_TXFYRDP4	V600E	no alteration	no alteration		Class 1: V600E		Glioma/Astrocytoma
	7316-194	brain_cptac_2020	PT_SYHB12RN	no alteration	no alteration	no alteration				Glioma/Astrocytoma
	7316-195	brain_cptac_2020	PT_Y5KY6KN9	no alteration	no alteration	no alteration				Glioma/Astrocytoma
	7316-196	brain_cptac_2020	PT_Y8HSH496	no alteration	no alteration	no alteration				Glioma/Astrocytoma
	7316-198	brain_cptac_2020	PT_3VCS1PPF	no alteration	no alteration	no alteration				CNS Cancer
	7316-20	brain_cptac_2020	PT_3RN24N9X	no alteration	no alteration	no alteration				Glioma/Astrocytoma
	7316-206	brain_cptac_2020	PT_KXB1PJV0	no alteration	no alteration	no alteration				Glioma/Astrocytoma
	7316-207	brain_cptac_2020	PT_FXPJM0MW	no alteration	no alteration	no alteration				Glioma/Astrocytoma
	7316-2140	brain_cptac_2020	PT_QDGVJKE0	no alteration	no alteration	no alteration				Glioma/Astrocytoma
	7316-2141	brain_cptac_2020	PT_WG2Z95B5	no alteration	no alteration	no alteration				Embryonal Tumor
	7316-2144	brain_cptac_2020	PT_EG7PH32E	no alteration	no alteration	no alteration				CNS Cancer
	7316-2146	brain_cptac_2020	PT_MDWPRDBT	no alteration	no alteration	no alteration				Glioma/Astrocytoma
	7316-2151	brain_cptac_2020	PT_HNZNZ635	no alteration	no alteration	no alteration				Glioma/Astrocytoma
	7316-2152	brain_cptac_2020	PT_7FZ8SE69	no alteration	no alteration	A289V				Glioma/Astrocytoma
	7316-2155	brain_cptac_2020	PT_DFXQFYPV	no alteration	no alteration	no alteration				Embryonal Tumor
	7316-2156	brain_cptac_2020	PT_VBVZ2NAR	no alteration	no alteration	no alteration				CNS Cancer
	7316-2157	brain_cptac_2020	PT_S2ASFBP7	no alteration	no alteration	no alteration				Sellar Tumor
	7316-2167	brain_cptac_2020	PT_TS0FW57Z	L410Q	no alteration	no alteration				Glioma/Astrocytoma
	7316-217	brain_cptac_2020	PT_94EHCMXA	no alteration	no alteration	no alteration				Glioma/Astrocytoma
	7316-2170	brain_cptac_2020	PT_625X34JX	no alteration	no alteration	no alteration				CNS Cancer
	7316-2172	brain_cptac_2020	PT_MPRBGGEJ	no alteration	no alteration	no alteration				Glioma/Astrocytoma
	7316-2174	brain_cptac_2020	PT_6VJ5PNKS	no alteration	no alteration	no alteration				Glioma/Astrocytoma
	7316-2181	brain_cptac_2020	PT_GH693TT8	no alteration	no alteration	no alteration				Embryonal Tumor
	7316-2183	brain_cptac_2020	PT_2BTC5TEN	no alteration	no alteration	no alteration				Sellar Tumor
	7316-2184	brain_cptac_2020	PT_1J2DT6MM	no alteration	no alteration	no alteration				Glioma/Astrocytoma
	7316-2187	brain_cptac_2020	PT_HVZTF42R	no alteration	no alteration	no alteration				Embryonal Tumor
	7316-2193	brain_cptac_2020	PT_Y572BRC1	no alteration	no alteration	no alteration				Glioma/Astrocytoma
	7316-2195	brain_cptac_2020	PT_DQ3ZCHB6	no alteration	no alteration	no alteration				Glioma/Astrocytoma
	7316-222	brain_cptac_2020	PT_JQ45JK94	no alteration	no alteration	no alteration				Glioma/Astrocytoma
	7316-226	brain_cptac_2020	PT_6MB6RED3	no alteration	no alteration	no alteration				Sellar Tumor
	7316-230	brain_cptac_2020	PT_W6AWJJK7	no alteration	Q61K	no alteration	Hybrid: Q61K			Glioma
	7316-24	brain_cptac_2020	PT_TGQY3X3W	no alteration	no alteration	no alteration				Glioma/Astrocytoma
	7316-2581	brain_cptac_2020	PT_0CE0HFYB	V600E	no alteration	no alteration		Class 1: V600E		Glioma/Astrocytoma
	7316-2594	brain_cptac_2020	PT_JNEV57VK	no alteration	no alteration	no alteration				Glioma/Astrocytoma
	7316-2648	brain_cptac_2020	PT_3KWSRWZN	no alteration	no alteration	no alteration				CNS Cancer
	7316-2663	brain_cptac_2020	PT_TB8HPJBN	no alteration	no alteration	no alteration				Glioma/Astrocytoma
	7316-2664	brain_cptac_2020	PT_E3ADF4ZB	no alteration	no alteration	no alteration				Glioma/Astrocytoma
	7316-2667	brain_cptac_2020	PT_4ZSR5DY8	no alteration	no alteration	no alteration				Glioma/Astrocytoma
	7316-2669	brain_cptac_2020	PT_BK92NM09	no alteration	no alteration	no alteration				Glioma/Astrocytoma
	7316-267	brain_cptac_2020	PT_N8W26H19	T599dup	no alteration	no alteration				Glioma/Astrocytoma
	7316-2671	brain_cptac_2020	PT_7KTAH3RD	no alteration	no alteration	no alteration				Sellar Tumor
	7316-2723	brain_cptac_2020	PT_ZZTQQVCT	no alteration	no alteration	no alteration				Glioma/Astrocytoma
	7316-2729	brain_cptac_2020	PT_6E8JYRXM	no alteration	no alteration	no alteration				Glioma/Astrocytoma
	7316-2755	brain_cptac_2020	PT_7TEHW6VQ	no alteration	no alteration	no alteration				Glioma/Astrocytoma
	7316-2757	brain_cptac_2020	PT_QZN7FZER	no alteration	no alteration	no alteration				CNS Cancer
	7316-2758	brain_cptac_2020	PT_ZZWYKZZ8	no alteration	no alteration	no alteration				CNS Cancer
	7316-2760	brain_cptac_2020	PT_DFQAH7RS	no alteration	no alteration	no alteration				Glioma
	7316-278	brain_cptac_2020	PT_9S6WMQ92	no alteration	no alteration	no alteration				Embryonal Tumor
	7316-2899	brain_cptac_2020	PT_S4YNE17X	no alteration	no alteration	no alteration				Glioma/Astrocytoma
	7316-2900	brain_cptac_2020	PT_5Q52M9W8	no alteration	no alteration	no alteration				Glioma/Astrocytoma
	7316-2933	brain_cptac_2020	PT_XTVQB9S4	no alteration	no alteration	no alteration				Embryonal Tumor
	7316-2959	brain_cptac_2020	PT_JP1FDKN9	no alteration	no alteration	no alteration				CNS Cancer
	7316-2986	brain_cptac_2020	PT_85RSG67R	no alteration	no alteration	no alteration				Embryonal Tumor
	7316-3	brain_cptac_2020	PT_8RB7TPS2	no alteration	no alteration	no alteration				CNS Cancer
	7316-302	brain_cptac_2020	PT_82MX6J77	no alteration	no alteration	no alteration				Embryonal Tumor
	7316-3022	brain_cptac_2020	PT_1H2REHT2	no alteration	no alteration	no alteration				Glioma/Astrocytoma
	7316-3023	brain_cptac_2020	PT_XA98HG1C	no alteration	no alteration	no alteration				Embryonal Tumor
	7316-3025	brain_cptac_2020	PT_QEP13FH4	no alteration	no alteration	no alteration				Embryonal Tumor
	7316-304	brain_cptac_2020	PT_GGCQAGPS	no alteration	no alteration	no alteration				Embryonal Tumor
	7316-3055	brain_cptac_2020	PT_DMHFS0HX	no alteration	no alteration	no alteration				Glioma/Astrocytoma
	7316-306	brain_cptac_2020	PT_MSBPMJ56	no alteration	no alteration	no alteration				Embryonal Tumor
	7316-3062	brain_cptac_2020	PT_HV6C0T34	no alteration	no alteration	no alteration				Glioma/Astrocytoma
	7316-3068	brain_cptac_2020	PT_TH18S0JQ	no alteration	no alteration	no alteration				Glioma/Astrocytoma
	7316-3069	brain_cptac_2020	PT_NYBH025T	no alteration	no alteration	no alteration				CNS Cancer
	7316-319	brain_cptac_2020	PT_1ZAWNGWT	no alteration	no alteration	no alteration				Glioma
	7316-32	brain_cptac_2020	PT_EEKE0V9T	no alteration	no alteration	no alteration				Glioma/Astrocytoma
	7316-321	brain_cptac_2020	PT_DDFAZ345	no alteration	G12D	no alteration	Hydrolysis: G12D			Glioma
	7316-324	brain_cptac_2020	PT_E8XM8JFZ	V600E	no alteration	no alteration		Class 1: V600E		Glioma
	7316-329	brain_cptac_2020	PT_CK41DW03	no alteration	no alteration	no alteration				Glioma/Astrocytoma
	7316-3292	brain_cptac_2020	PT_MKDQZ17N	no alteration	no alteration	no alteration				CNS Cancer
	7316-3299	brain_cptac_2020	PT_CYVVA9AB	no alteration	no alteration	no alteration				CNS Cancer
	7316-3316	brain_cptac_2020	PT_MQHST8YC	no alteration	no alteration	no alteration				Sellar Tumor
	7316-3319	brain_cptac_2020	PT_ZZRBX5JT	no alteration	no alteration	no alteration				CNS Cancer
	7316-332	brain_cptac_2020	PT_FKWCVXNC	no alteration	no alteration	no alteration				Glioma/Astrocytoma
	7316-341	brain_cptac_2020	PT_EC8R84NM	no alteration	no alteration	no alteration				Sellar Tumor
	7316-344	brain_cptac_2020	PT_S2SQJVGK	no alteration	no alteration	no alteration				Glioma/Astrocytoma
	7316-345	brain_cptac_2020	PT_WYF217NZ	no alteration	no alteration	no alteration				Glioma/Astrocytoma
	7316-347	brain_cptac_2020	PT_7QKGGMKV	no alteration	no alteration	no alteration				Embryonal Tumor
	7316-350	brain_cptac_2020	PT_KMHGNCNR	V600E	no alteration	no alteration		Class 1: V600E		Glioma/Astrocytoma
	7316-3555	brain_cptac_2020	PT_9C2G356W	no alteration	no alteration	no alteration				Glioma/Astrocytoma
	7316-3556	brain_cptac_2020	PT_XWVQW6JX	no alteration	no alteration	no alteration				Glioma/Astrocytoma
	7316-3561	brain_cptac_2020	PT_T58EGJRX	no alteration	no alteration	no alteration				Glioma/Astrocytoma
	7316-3570	brain_cptac_2020	PT_QAX38GM7	no alteration	no alteration	no alteration				Glioma/Astrocytoma
	7316-3571	brain_cptac_2020	PT_EJ8TKG2Z	no alteration	no alteration	no alteration				Sellar Tumor
	7316-3572	brain_cptac_2020	PT_FC0EF5ZT	no alteration	no alteration	no alteration				Glioma
	7316-3575	brain_cptac_2020	PT_2VSDT9CK	no alteration	no alteration	no alteration				Glioma/Astrocytoma
	7316-359	brain_cptac_2020	PT_CR2YBSPT	no alteration	no alteration	no alteration				Glioma
	7316-362	brain_cptac_2020	PT_S21ZTKPS	no alteration	no alteration	no alteration				Glioma/Astrocytoma
	7316-368	brain_cptac_2020	PT_PFA762TK	no alteration	no alteration	no alteration				Glioma/Astrocytoma
	7316-370	brain_cptac_2020	PT_MNR94DEV	no alteration	no alteration	no alteration				Glioma/Astrocytoma
	7316-371	brain_cptac_2020	PT_CSZ9QA1N	no alteration	no alteration	no alteration				Glioma/Astrocytoma
	7316-376	brain_cptac_2020	PT_MTE126WM	no alteration	no alteration	no alteration				Embryonal Tumor
	7316-3765	brain_cptac_2020	PT_PF9EC93Q	no alteration	no alteration	no alteration				Glioma/Astrocytoma
	7316-3773	brain_cptac_2020	PT_Q38AT6JY	no alteration	no alteration	no alteration				Sellar Tumor
	7316-38	brain_cptac_2020	PT_E4ECAFEN	no alteration	no alteration	no alteration				Embryonal Tumor
	7316-380	brain_cptac_2020	PT_W6CW60K9	no alteration	no alteration	no alteration				Sellar Tumor
	7316-384	brain_cptac_2020	PT_ZA95JQEB	no alteration	no alteration	no alteration				CNS Cancer
	7316-387	brain_cptac_2020	PT_PNED3GG3	no alteration	no alteration	no alteration				Sellar Tumor
	7316-388	brain_cptac_2020	PT_4XB3YTJM	no alteration	no alteration	no alteration				Glioma/Astrocytoma
	7316-391	brain_cptac_2020	PT_962TCBVR	no alteration	no alteration	no alteration				Glioma/Astrocytoma
	7316-393	brain_cptac_2020	PT_K30AWQ8A	no alteration	no alteration	no alteration				Glioma/Astrocytoma
	7316-394	brain_cptac_2020	PT_TS0H697Y	no alteration	no alteration	no alteration				CNS Cancer
	7316-397	brain_cptac_2020	PT_76Q72M5T	no alteration	no alteration	no alteration				Glioma/Astrocytoma
	7316-400	brain_cptac_2020	PT_TPSMT960	no alteration	no alteration	no alteration				Glioma/Astrocytoma
	7316-407	brain_cptac_2020	PT_TKWTTRQ7	no alteration	no alteration	no alteration				Embryonal Tumor
	7316-443	brain_cptac_2020	PT_AZQ230WT	no alteration	no alteration	no alteration				CNS Cancer
	7316-449	brain_cptac_2020	PT_8FWP7BR3	no alteration	no alteration	no alteration				Glioma/Astrocytoma
	7316-451	brain_cptac_2020	PT_99S5BPE3	no alteration	no alteration	no alteration				CNS Cancer
	7316-452	brain_cptac_2020	PT_A0F23R7E	V600E	no alteration	no alteration		Class 1: V600E		Glioma
	7316-454	brain_cptac_2020	PT_9AW9EWHA	no alteration	no alteration	no alteration				CNS Cancer
	7316-459	brain_cptac_2020	PT_6R95FQT2	no alteration	no alteration	no alteration				Glioma/Astrocytoma
	7316-466	brain_cptac_2020	PT_40HTPY49	no alteration	no alteration	no alteration				Glioma/Astrocytoma
	7316-47	brain_cptac_2020	PT_D3AN5M5W	no alteration	no alteration	no alteration				CNS Cancer
	7316-470	brain_cptac_2020	PT_EYZ25B99	no alteration	no alteration	no alteration				Glioma/Astrocytoma
	7316-472	brain_cptac_2020	PT_V07ZH5JS	no alteration	no alteration	no alteration				Glioma/Astrocytoma
	7316-475	brain_cptac_2020	PT_M5HDHQNQ	no alteration	no alteration	no alteration				Glioma/Astrocytoma
	7316-479	brain_cptac_2020	PT_JCECCFPB	no alteration	no alteration	no alteration				Embryonal Tumor
	7316-487	brain_cptac_2020	PT_GQZ84ACS	no alteration	no alteration	no alteration				Glioma/Astrocytoma
	7316-488	brain_cptac_2020	PT_B5VQ16GW	no alteration	no alteration	no alteration				Glioma/Astrocytoma
	7316-495	brain_cptac_2020	PT_XSS1ANXD	no alteration	no alteration	no alteration				Glioma/Astrocytoma
	7316-499	brain_cptac_2020	PT_45YH276T	V600E	no alteration	no alteration		Class 1: V600E		Glioma/Astrocytoma
	7316-6	brain_cptac_2020	PT_HM2GMT2H	no alteration	no alteration	no alteration				Embryonal Tumor
	7316-77	brain_cptac_2020	PT_EYHJQQ8E	no alteration	no alteration	no alteration				Glioma/Astrocytoma
	7316-84	brain_cptac_2020	PT_409Y4N1N	no alteration	no alteration	no alteration				Glioma/Astrocytoma
	7316-869	brain_cptac_2020	PT_C95KPXSW	no alteration	no alteration	no alteration				Glioma/Astrocytoma
	7316-872	brain_cptac_2020	PT_GAM3E6M3	no alteration	no alteration	no alteration				CNS Cancer
	7316-873	brain_cptac_2020	PT_3R0P995B	no alteration	no alteration	no alteration				CNS Cancer
	7316-875	brain_cptac_2020	PT_C2VY5NM6	no alteration	no alteration	no alteration				Glioma/Astrocytoma
	7316-880	brain_cptac_2020	PT_MNHMAH0S	no alteration	no alteration	no alteration				Glioma/Astrocytoma
	7316-882	brain_cptac_2020	PT_D5KHK0SS	no alteration	no alteration	no alteration				Glioma/Astrocytoma
	7316-884	brain_cptac_2020	PT_41QYPSGV	V600E	no alteration	no alteration		Class 1: V600E		Glioma/Astrocytoma
	7316-889	brain_cptac_2020	PT_67R1AF5R	no alteration	no alteration	no alteration				CNS Cancer
	7316-89	brain_cptac_2020	PT_N32BYY8A	no alteration	no alteration	no alteration				Glioma/Astrocytoma
	7316-891	brain_cptac_2020	PT_CGPJY881	no alteration	no alteration	no alteration				Glioma/Astrocytoma
	7316-897	brain_cptac_2020	PT_Q90R6M3E	no alteration	no alteration	no alteration				Embryonal Tumor
	7316-905	brain_cptac_2020	PT_R0M1QBY4	no alteration	no alteration	no alteration				Glioma
	7316-91	brain_cptac_2020	PT_A594A46X	no alteration	no alteration	no alteration				Glioma
	7316-913	brain_cptac_2020	PT_4347ZBEX	no alteration	no alteration	no alteration				Glioma/Astrocytoma
	7316-914	brain_cptac_2020	PT_8ECE2D92	no alteration	no alteration	no alteration				Glioma
	7316-918	brain_cptac_2020	PT_M04EC74B	no alteration	no alteration	no alteration				Embryonal Tumor
	7316-925	brain_cptac_2020	PT_3HRS5CWF	no alteration	no alteration	no alteration				Glioma/Astrocytoma
	7316-932	brain_cptac_2020	PT_FFRHWB74	V600E	no alteration	no alteration		Class 1: V600E		Glioma/Astrocytoma
	7316-934	brain_cptac_2020	PT_YXJQGT69	no alteration	no alteration	no alteration				Glioma/Astrocytoma
	7316-936	brain_cptac_2020	PT_66XN3MT1	no alteration	no alteration	no alteration				Glioma/Astrocytoma
	7316-937	brain_cptac_2020	PT_P4ZEFY19	no alteration	no alteration	no alteration				Embryonal Tumor
	7316-938	brain_cptac_2020	PT_YJBPEF4V	no alteration	no alteration	no alteration				Glioma/Astrocytoma
	7316-942	brain_cptac_2020	PT_MQYPS0W1	no alteration	no alteration	no alteration				Glioma/Astrocytoma
	7316-946	brain_cptac_2020	PT_PGVQ4XRZ	no alteration	no alteration	no alteration				Glioma/Astrocytoma
	7316-949	brain_cptac_2020	PT_2WA5PM32	no alteration	no alteration	no alteration				Sellar Tumor
	7316-954	brain_cptac_2020	PT_RFF7MKTC	no alteration	no alteration	no alteration				Glioma/Astrocytoma
	7316-957	brain_cptac_2020	PT_8XZY6MM1	no alteration	no alteration	no alteration				Glioma/Astrocytoma
	7316-99	brain_cptac_2020	PT_SCRJF38G	no alteration	no alteration	no alteration				Embryonal Tumor
	7328-TUMOR	blca_bcan_hcrn_2022	patient-7328-bcan-hcrn	no alteration	no alteration	no alteration				Bladder Cancer
	7330-TUMOR	blca_bcan_hcrn_2022	patient-7330-bcan-hcrn	no alteration	no alteration	no alteration				Bladder Cancer
	7337-TUMOR	blca_bcan_hcrn_2022	patient-7337-bcan-hcrn	no alteration	no alteration	no alteration				Bladder Cancer
	7338-TUMOR	blca_bcan_hcrn_2022	patient-7338-bcan-hcrn	M689V	no alteration	no alteration				Bladder Cancer
	7349-TUMOR	blca_bcan_hcrn_2022	patient-7349-bcan-hcrn	no alteration	no alteration	H773_V774dup				Bladder Cancer
	7356-TUMOR	blca_bcan_hcrn_2022	patient-7356-bcan-hcrn	no alteration	no alteration	no alteration				Bladder Cancer
	7371-TUMOR	blca_bcan_hcrn_2022	patient-7371-bcan-hcrn	no alteration	no alteration	no alteration				Bladder Cancer
	7386-TUMOR	blca_bcan_hcrn_2022	patient-7386-bcan-hcrn	no alteration	no alteration	no alteration				Bladder Cancer
	7413-TUMOR	blca_bcan_hcrn_2022	patient-7413-bcan-hcrn	no alteration	no alteration	no alteration				Bladder Cancer
	7417-TUMOR	blca_bcan_hcrn_2022	patient-7417-bcan-hcrn	no alteration	no alteration	no alteration				Bladder Cancer
	7422-TUMOR	blca_bcan_hcrn_2022	patient-7422-bcan-hcrn	no alteration	G13D	no alteration	Exchange: G13D			Bladder Cancer
	7450-TUMOR	blca_bcan_hcrn_2022	patient-7450-bcan-hcrn	no alteration	no alteration	no alteration				Bladder Cancer
	7494-TUMOR	blca_bcan_hcrn_2022	patient-7494-bcan-hcrn	L485W, A12Gfs*43	G12D	no alteration	Hydrolysis: G12D			Bladder Cancer
	7522-TUMOR	blca_bcan_hcrn_2022	patient-7522-bcan-hcrn	no alteration	no alteration	no alteration				Bladder Cancer
	7538-TUMOR	blca_bcan_hcrn_2022	patient-7538-bcan-hcrn	MUTATED	no alteration	R521K				Bladder Cancer
	7567-TUMOR	blca_bcan_hcrn_2022	patient-7567-bcan-hcrn	no alteration	no alteration	no alteration				Bladder Cancer
	7590-TUMOR	blca_bcan_hcrn_2022	patient-7590-bcan-hcrn	no alteration	no alteration	no alteration				Bladder Cancer
	7598-TUMOR	blca_bcan_hcrn_2022	patient-7598-bcan-hcrn	no alteration	no alteration	no alteration				Bladder Cancer
	7640-TUMOR	blca_bcan_hcrn_2022	patient-7640-bcan-hcrn	no alteration	no alteration	no alteration				Bladder Cancer
	7646-TUMOR	blca_bcan_hcrn_2022	patient-7646-bcan-hcrn	no alteration	no alteration	no alteration				Bladder Cancer
	7651-TUMOR	blca_bcan_hcrn_2022	patient-7651-bcan-hcrn	no alteration	no alteration	no alteration				Bladder Cancer
	7698-TUMOR	blca_bcan_hcrn_2022	patient-7698-bcan-hcrn	no alteration	no alteration	no alteration				Bladder Cancer
	77071507	chol_nccs_2013	77071507	no alteration	no alteration	no alteration				Hepatobiliary Cancer
	7708-TUMOR	blca_bcan_hcrn_2022	patient-7708-bcan-hcrn	no alteration	no alteration	no alteration				Bladder Cancer
	7711-TUMOR	blca_bcan_hcrn_2022	patient-7711-bcan-hcrn	no alteration	no alteration	no alteration				Bladder Cancer
	7746-TUMOR	blca_bcan_hcrn_2022	patient-7746-bcan-hcrn	no alteration	no alteration	no alteration				Bladder Cancer
	7795-TUMOR	blca_bcan_hcrn_2022	patient-7795-bcan-hcrn	no alteration	no alteration	no alteration				Bladder Cancer
	7798-TUMOR	blca_bcan_hcrn_2022	patient-7798-bcan-hcrn	no alteration	G12C	no alteration	Hydrolysis: G12C			Bladder Cancer
	7799-TUMOR	blca_bcan_hcrn_2022	patient-7799-bcan-hcrn	no alteration	no alteration	no alteration				Bladder Cancer
	7960-TUMOR	blca_bcan_hcrn_2022	patient-7960-bcan-hcrn	no alteration	no alteration	no alteration				Bladder Cancer
	7973-TUMOR	blca_bcan_hcrn_2022	patient-7973-bcan-hcrn	no alteration	no alteration	no alteration				Bladder Cancer
	7976-TUMOR	blca_bcan_hcrn_2022	patient-7976-bcan-hcrn	no alteration	no alteration	no alteration				Bladder Cancer
	7985-TUMOR	blca_bcan_hcrn_2022	patient-7985-bcan-hcrn	no alteration	no alteration	no alteration				Bladder Cancer
	7EP16	pediatric_dkfz_2017	7EP16	no alteration	no alteration	no alteration				Glioma
	7EP18	pediatric_dkfz_2017	7EP18	no alteration	no alteration	no alteration				Glioma
	7EP2	pediatric_dkfz_2017	7EP2	no alteration	no alteration	no alteration				Glioma
	7EP23	pediatric_dkfz_2017	7EP23	no alteration	no alteration	no alteration				Glioma
	7EP3	pediatric_dkfz_2017	7EP3	no alteration	no alteration	no alteration				Glioma
	7EP31	pediatric_dkfz_2017	7EP31	no alteration	no alteration	no alteration				Glioma
	7EP32	pediatric_dkfz_2017	7EP32	no alteration	no alteration	no alteration				Glioma
	7EP4	pediatric_dkfz_2017	7EP4	no alteration	no alteration	no alteration				Glioma
	7EP5	pediatric_dkfz_2017	7EP5	no alteration	no alteration	no alteration				Glioma
	7EP6	pediatric_dkfz_2017	7EP6	no alteration	no alteration	no alteration				Glioma
	8001-TUMOR	blca_bcan_hcrn_2022	patient-8001-bcan-hcrn	no alteration	no alteration	no alteration				Bladder Cancer
	8026-TUMOR	blca_bcan_hcrn_2022	patient-8026-bcan-hcrn	no alteration	no alteration	no alteration				Bladder Cancer
	8075-TUMOR	blca_bcan_hcrn_2022	patient-8075-bcan-hcrn	no alteration	no alteration	no alteration				Bladder Cancer
	8095-TUMOR	blca_bcan_hcrn_2022	patient-8095-bcan-hcrn	no alteration	no alteration	no alteration				Bladder Cancer
	81	summit_2018	81	D594N	no alteration	no alteration		Class 3: D594N		Hepatobiliary Cancer
	8122-TUMOR	blca_bcan_hcrn_2022	patient-8122-bcan-hcrn	no alteration	no alteration	no alteration				Bladder Cancer
	8141-TUMOR	blca_bcan_hcrn_2022	patient-8141-bcan-hcrn	no alteration	no alteration	no alteration				Bladder Cancer
	8187-TUMOR	blca_bcan_hcrn_2022	patient-8187-bcan-hcrn	no alteration	no alteration	no alteration				Bladder Cancer
	8188-TUMOR	blca_bcan_hcrn_2022	patient-8188-bcan-hcrn	no alteration	no alteration	no alteration				Bladder Cancer
	8205-TUMOR	blca_bcan_hcrn_2022	patient-8205-bcan-hcrn	no alteration	no alteration	no alteration				Bladder Cancer
	824	chol_nccs_2013	824	no alteration	no alteration	no alteration				Hepatobiliary Cancer
	8249-TUMOR	blca_bcan_hcrn_2022	patient-8249-bcan-hcrn	no alteration	no alteration	no alteration				Bladder Cancer
	8250-TUMOR	blca_bcan_hcrn_2022	patient-8250-bcan-hcrn	no alteration	no alteration	no alteration				Bladder Cancer
	8261-TUMOR	blca_bcan_hcrn_2022	patient-8261-bcan-hcrn	T241K	no alteration	no alteration				Bladder Cancer
	8271-TUMOR	blca_bcan_hcrn_2022	patient-8271-bcan-hcrn	no alteration	no alteration	no alteration				Bladder Cancer
	8313-TUMOR	blca_bcan_hcrn_2022	patient-8313-bcan-hcrn	no alteration	no alteration	no alteration				Bladder Cancer
	8325-TUMOR	blca_bcan_hcrn_2022	patient-8325-bcan-hcrn	no alteration	no alteration	no alteration				Bladder Cancer
	8337-TUMOR	blca_bcan_hcrn_2022	patient-8337-bcan-hcrn	no alteration	no alteration	V786M				Bladder Cancer
	8372-TUMOR	blca_bcan_hcrn_2022	patient-8372-bcan-hcrn	no alteration	no alteration	no alteration				Bladder Cancer
	8390-TUMOR	blca_bcan_hcrn_2022	patient-8390-bcan-hcrn	no alteration	no alteration	no alteration				Bladder Cancer
	8391-TUMOR	blca_bcan_hcrn_2022	patient-8391-bcan-hcrn	no alteration	no alteration	no alteration				Bladder Cancer
	8419-TUMOR	blca_bcan_hcrn_2022	patient-8419-bcan-hcrn	no alteration	no alteration	no alteration				Bladder Cancer
	8435-TUMOR	blca_bcan_hcrn_2022	patient-8435-bcan-hcrn	no alteration	no alteration	no alteration				Bladder Cancer
	8448-TUMOR	blca_bcan_hcrn_2022	patient-8448-bcan-hcrn	no alteration	no alteration	no alteration				Bladder Cancer
	8489-TUMOR	blca_bcan_hcrn_2022	patient-8489-bcan-hcrn	no alteration	no alteration	no alteration				Bladder Cancer
	8498-TUMOR	blca_bcan_hcrn_2022	patient-8498-bcan-hcrn	no alteration	no alteration	no alteration				Bladder Cancer
	8528-TUMOR	blca_bcan_hcrn_2022	patient-8528-bcan-hcrn	no alteration	no alteration	no alteration				Bladder Cancer
	8560-TUMOR	blca_bcan_hcrn_2022	patient-8560-bcan-hcrn	no alteration	no alteration	no alteration				Bladder Cancer
	8561-TUMOR	blca_bcan_hcrn_2022	patient-8561-bcan-hcrn	no alteration	no alteration	G598V				Bladder Cancer
	8598-TUMOR	blca_bcan_hcrn_2022	patient-8598-bcan-hcrn	no alteration	no alteration	no alteration				Bladder Cancer
	86	summit_2018	86	not profiled	not profiled	not profiled				Lung Cancer
	8639-TUMOR	blca_bcan_hcrn_2022	patient-8639-bcan-hcrn	no alteration	no alteration	no alteration				Bladder Cancer
	8664-TUMOR	blca_bcan_hcrn_2022	patient-8664-bcan-hcrn	no alteration	no alteration	no alteration				Bladder Cancer
	8685-TUMOR	blca_bcan_hcrn_2022	patient-8685-bcan-hcrn	no alteration	no alteration	no alteration				Bladder Cancer
	8690-TUMOR	blca_bcan_hcrn_2022	patient-8690-bcan-hcrn	no alteration	no alteration	no alteration				Bladder Cancer
	8707-TUMOR	blca_bcan_hcrn_2022	patient-8707-bcan-hcrn	no alteration	no alteration	no alteration				Bladder Cancer
	8715-TUMOR	blca_bcan_hcrn_2022	patient-8715-bcan-hcrn	no alteration	no alteration	no alteration				Bladder Cancer
	8726-TUMOR	blca_bcan_hcrn_2022	patient-8726-bcan-hcrn	no alteration	no alteration	no alteration				Bladder Cancer
	8739-TUMOR	blca_bcan_hcrn_2022	patient-8739-bcan-hcrn	no alteration	no alteration	no alteration				Bladder Cancer
	8743-TUMOR	blca_bcan_hcrn_2022	patient-8743-bcan-hcrn	no alteration	no alteration	no alteration				Bladder Cancer
	8837-TUMOR	blca_bcan_hcrn_2022	patient-8837-bcan-hcrn	E586K	no alteration	no alteration		Class 2: E586K		Bladder Cancer
	8857-TUMOR	blca_bcan_hcrn_2022	patient-8857-bcan-hcrn	no alteration	no alteration	A1210V				Bladder Cancer
	8859-TUMOR	blca_bcan_hcrn_2022	patient-8859-bcan-hcrn	no alteration	no alteration	no alteration				Bladder Cancer
	8881-TUMOR	blca_bcan_hcrn_2022	patient-8881-bcan-hcrn	no alteration	no alteration	no alteration				Bladder Cancer
	8919-TUMOR	blca_bcan_hcrn_2022	patient-8919-bcan-hcrn	no alteration	no alteration	no alteration				Bladder Cancer
	8927-TUMOR	blca_bcan_hcrn_2022	patient-8927-bcan-hcrn	no alteration	no alteration	no alteration				Bladder Cancer
	8945-TUMOR	blca_bcan_hcrn_2022	patient-8945-bcan-hcrn	no alteration	no alteration	no alteration				Bladder Cancer
	91	hnsc_jhu	91	no alteration	no alteration	no alteration				NA
	9149-TUMOR	blca_bcan_hcrn_2022	patient-9149-bcan-hcrn	no alteration	no alteration	no alteration				Bladder Cancer
	9259814	nccrcc_genentech_2014	116	no alteration	no alteration	no alteration				Renal Cancer
	9266788	nccrcc_genentech_2014	1	no alteration	no alteration	no alteration				Renal Cancer
	9266790	nccrcc_genentech_2014	2	no alteration	no alteration	no alteration				Renal Cancer
	9266792	nccrcc_genentech_2014	3	no alteration	no alteration	no alteration				Renal Cancer
	9266794	nccrcc_genentech_2014	4	no alteration	no alteration	no alteration				Renal Cancer
	9266796	nccrcc_genentech_2014	5	no alteration	no alteration	no alteration				Renal Cancer
	9266798	nccrcc_genentech_2014	6	no alteration	no alteration	no alteration				Renal Cancer
	9266800	nccrcc_genentech_2014	7	no alteration	no alteration	no alteration				Renal Cancer
	9266802	nccrcc_genentech_2014	8	no alteration	no alteration	no alteration				Renal Cancer
	9266804	nccrcc_genentech_2014	9	no alteration	no alteration	no alteration				Renal Cancer
	9266806	nccrcc_genentech_2014	10	no alteration	no alteration	no alteration				Renal Cancer
	9266808	nccrcc_genentech_2014	11	no alteration	no alteration	no alteration				Renal Cancer
	9266810	nccrcc_genentech_2014	12	no alteration	no alteration	no alteration				Renal Cancer
	9266811	nccrcc_genentech_2014	13	no alteration	no alteration	no alteration				Renal Cancer
	9266814	nccrcc_genentech_2014	14	no alteration	no alteration	no alteration				Renal Cancer
	9266816	nccrcc_genentech_2014	15	no alteration	no alteration	no alteration				Renal Cancer
	9266818	nccrcc_genentech_2014	16	no alteration	no alteration	no alteration				Renal Cancer
	9266820	nccrcc_genentech_2014	17	no alteration	no alteration	no alteration				Renal Cancer
	9266822	nccrcc_genentech_2014	18	no alteration	no alteration	no alteration				Renal Cancer
	9266824	nccrcc_genentech_2014	19	no alteration	no alteration	no alteration				Renal Cancer
	9266826	nccrcc_genentech_2014	20	no alteration	no alteration	no alteration				Renal Cancer
	9266828	nccrcc_genentech_2014	21	no alteration	no alteration	no alteration				Renal Cancer
	9266830	nccrcc_genentech_2014	22	no alteration	no alteration	no alteration				Renal Cancer
	9266834	nccrcc_genentech_2014	24	no alteration	no alteration	no alteration				Renal Cancer
	9266836	nccrcc_genentech_2014	25	no alteration	no alteration	no alteration				Renal Cancer
	9266840	nccrcc_genentech_2014	27	no alteration	no alteration	no alteration				Renal Cancer
	9266842	nccrcc_genentech_2014	28	no alteration	no alteration	no alteration				Renal Cancer
	9266846	nccrcc_genentech_2014	30	no alteration	no alteration	no alteration				Renal Cancer
	9266850	nccrcc_genentech_2014	32	no alteration	no alteration	no alteration				Renal Cancer
	9266852	nccrcc_genentech_2014	33	no alteration	no alteration	no alteration				Renal Cancer
	9266854	nccrcc_genentech_2014	34	no alteration	no alteration	no alteration				Renal Cancer
	9266856	nccrcc_genentech_2014	35	no alteration	no alteration	no alteration				Renal Cancer
	9266862	nccrcc_genentech_2014	38	no alteration	no alteration	no alteration				Renal Cancer
	9266866	nccrcc_genentech_2014	40	no alteration	no alteration	no alteration				Renal Cancer
	9266868	nccrcc_genentech_2014	41	no alteration	no alteration	no alteration				Renal Cancer
	9266870	nccrcc_genentech_2014	42	no alteration	no alteration	no alteration				Renal Cancer
	9266874	nccrcc_genentech_2014	44	no alteration	no alteration	no alteration				Renal Cancer
	9266876	nccrcc_genentech_2014	45	no alteration	no alteration	no alteration				Renal Cancer
	9266878	nccrcc_genentech_2014	46	no alteration	no alteration	no alteration				Renal Cancer
	9266880	nccrcc_genentech_2014	47	no alteration	no alteration	no alteration				Renal Cancer
	9266882	nccrcc_genentech_2014	48	no alteration	no alteration	no alteration				Renal Cancer
	9266884	nccrcc_genentech_2014	49	no alteration	no alteration	no alteration				Renal Cancer
	9266886	nccrcc_genentech_2014	50	no alteration	no alteration	no alteration				Renal Cancer
	9266888	nccrcc_genentech_2014	51	no alteration	no alteration	no alteration				Renal Cancer
	9266890	nccrcc_genentech_2014	52	no alteration	no alteration	no alteration				Renal Cancer
	9266892	nccrcc_genentech_2014	53	no alteration	no alteration	no alteration				Renal Cancer
	9266894	nccrcc_genentech_2014	54	no alteration	no alteration	no alteration				Renal Cancer
	9266898	nccrcc_genentech_2014	56	no alteration	no alteration	no alteration				Renal Cancer
	9266900	nccrcc_genentech_2014	57	no alteration	no alteration	no alteration				Renal Cancer
	9266902	nccrcc_genentech_2014	58	no alteration	no alteration	no alteration				Renal Cancer
	9266904	nccrcc_genentech_2014	59	no alteration	no alteration	no alteration				Renal Cancer
	9266912	nccrcc_genentech_2014	63	no alteration	no alteration	no alteration				Renal Cancer
	9266914	nccrcc_genentech_2014	64	no alteration	no alteration	no alteration				Renal Cancer
	9266916	nccrcc_genentech_2014	65	no alteration	G12V	no alteration	Hydrolysis: G12V			Renal Cancer
	9266920	nccrcc_genentech_2014	67	no alteration	no alteration	no alteration				Renal Cancer
	9266922	nccrcc_genentech_2014	68	no alteration	no alteration	no alteration				Renal Cancer
	9266926	nccrcc_genentech_2014	70	no alteration	no alteration	no alteration				Renal Cancer
	9266928	nccrcc_genentech_2014	71	no alteration	no alteration	no alteration				Renal Cancer
	9266930	nccrcc_genentech_2014	72	no alteration	no alteration	no alteration				Renal Cancer
	9266932	nccrcc_genentech_2014	73	no alteration	no alteration	no alteration				Renal Cancer
	9266934	nccrcc_genentech_2014	74	no alteration	no alteration	no alteration				Renal Cancer
	9266936	nccrcc_genentech_2014	75	no alteration	no alteration	no alteration				Renal Cancer
	9266938	nccrcc_genentech_2014	76	no alteration	no alteration	no alteration				Renal Cancer
	9266940	nccrcc_genentech_2014	77	no alteration	no alteration	no alteration				Renal Cancer
	9266942	nccrcc_genentech_2014	78	no alteration	no alteration	no alteration				Renal Cancer
	9266944	nccrcc_genentech_2014	79	no alteration	no alteration	no alteration				Renal Cancer
	9266946	nccrcc_genentech_2014	80	no alteration	no alteration	no alteration				Renal Cancer
	9266950	nccrcc_genentech_2014	82	no alteration	no alteration	no alteration				Renal Cancer
	9266952	nccrcc_genentech_2014	83	no alteration	no alteration	no alteration				Renal Cancer
	9266954	nccrcc_genentech_2014	84	no alteration	no alteration	no alteration				Renal Cancer
	9266956	nccrcc_genentech_2014	85	no alteration	no alteration	no alteration				Renal Cancer
	9266960	nccrcc_genentech_2014	87	no alteration	no alteration	no alteration				Renal Cancer
	9266962	nccrcc_genentech_2014	88	no alteration	no alteration	no alteration				Renal Cancer
	9266964	nccrcc_genentech_2014	89	no alteration	no alteration	no alteration				Renal Cancer
	9266966	nccrcc_genentech_2014	90	no alteration	no alteration	no alteration				Renal Cancer
	9266970	nccrcc_genentech_2014	92	no alteration	no alteration	no alteration				Renal Cancer
	9266972	nccrcc_genentech_2014	93	no alteration	no alteration	no alteration				Renal Cancer
	9266974	nccrcc_genentech_2014	94	no alteration	no alteration	no alteration				Renal Cancer
	9266976	nccrcc_genentech_2014	95	no alteration	no alteration	no alteration				Renal Cancer
	9266978	nccrcc_genentech_2014	96	no alteration	no alteration	no alteration				Renal Cancer
	9266980	nccrcc_genentech_2014	97	no alteration	no alteration	no alteration				Renal Cancer
	9266982	nccrcc_genentech_2014	98	no alteration	no alteration	no alteration				Renal Cancer
	9266984	nccrcc_genentech_2014	99	no alteration	no alteration	no alteration				Renal Cancer
	9266986	nccrcc_genentech_2014	100	no alteration	no alteration	no alteration				Renal Cancer
	9266988	nccrcc_genentech_2014	101	no alteration	no alteration	no alteration				Renal Cancer
	9266990	nccrcc_genentech_2014	102	no alteration	no alteration	no alteration				Renal Cancer
	9266992	nccrcc_genentech_2014	103	no alteration	no alteration	no alteration				Renal Cancer
	9266994	nccrcc_genentech_2014	104	no alteration	no alteration	no alteration				Renal Cancer
	9267000	nccrcc_genentech_2014	107	no alteration	no alteration	no alteration				Renal Cancer
	9267005	nccrcc_genentech_2014	109	no alteration	no alteration	no alteration				Renal Cancer
	9267007	nccrcc_genentech_2014	110	no alteration	no alteration	no alteration				Renal Cancer
	9267013	nccrcc_genentech_2014	113	no alteration	no alteration	no alteration				Renal Cancer
	9267049	nccrcc_genentech_2014	9267049	no alteration	no alteration	no alteration				Renal Cancer
	9267059	nccrcc_genentech_2014	9267059	no alteration	no alteration	no alteration				Renal Cancer
	9267229	nccrcc_genentech_2014	9267229	no alteration	no alteration	no alteration				Renal Cancer
	9267234	nccrcc_genentech_2014	9267234	no alteration	no alteration	no alteration				Renal Cancer
	9267236	nccrcc_genentech_2014	9267236	no alteration	no alteration	no alteration				Renal Cancer
	930	chol_nccs_2013	930	no alteration	G12V	no alteration	Hydrolysis: G12V			Hepatobiliary Cancer
	97-159H2_LIVER	prad_fhcrc	97-159	no alteration	no alteration	no alteration				Prostate Cancer
	97-201D_LUNG	prad_fhcrc	97-201	not profiled	not profiled	not profiled				NA
	98-328H_APPENDIX	prad_fhcrc	98-328	no alteration	no alteration	no alteration				NA
	98-362B1_LN	prad_fhcrc	98-362	no alteration	no alteration	no alteration				Prostate Cancer
	98-372K2_BLADDER_NECK	prad_fhcrc	98-372	no alteration	no alteration	no alteration				NA
	98687	sclc_jhu	32970	no alteration	no alteration	no alteration				Small Cell Lung Cancer
	98735	sclc_jhu	33038	no alteration	no alteration	no alteration				Small Cell Lung Cancer
	98742	sclc_jhu	33039	no alteration	no alteration	no alteration				Small Cell Lung Cancer
	99-064N_LN	prad_fhcrc	99-064	no alteration	no alteration	no alteration				Prostate Cancer
	99-069F_LUNG	prad_fhcrc	99-069	no alteration	no alteration	no alteration				Prostate Cancer
	99-090A2_LIVER	prad_fhcrc	99-090	no alteration	no alteration	no alteration				Prostate Cancer
	99-091C_LIVER	prad_fhcrc	99-091	no alteration	no alteration	no alteration				NA
	990196	chol_nccs_2013	990196	no alteration	G12D	no alteration	Hydrolysis: G12D			Hepatobiliary Cancer
	9EP2	pediatric_dkfz_2017	9EP2	no alteration	no alteration	no alteration				Glioma
	9EP7	pediatric_dkfz_2017	9EP7	no alteration	no alteration	no alteration				Glioma
	9EP8	pediatric_dkfz_2017	9EP8	no alteration	no alteration	no alteration				Glioma
	9EP9	pediatric_dkfz_2017	9EP9	no alteration	no alteration	no alteration				Glioma
	A006	luad_oncosg_2020	A006	no alteration	no alteration	no alteration				Non-Small Cell Lung Cancer
	A008	luad_oncosg_2020	A008	no alteration	no alteration	no alteration				Non-Small Cell Lung Cancer
	A012	luad_oncosg_2020	A012	no alteration	G12C	no alteration	Hydrolysis: G12C			Non-Small Cell Lung Cancer
	A015	luad_oncosg_2020	A015	no alteration	no alteration	L62R, L858R			Classical_like: L858R	Non-Small Cell Lung Cancer
	A016	luad_oncosg_2020	A016	no alteration	G12V	no alteration	Hydrolysis: G12V			Non-Small Cell Lung Cancer
	A017	luad_oncosg_2020	A017	no alteration	no alteration	L858R			Classical_like: L858R	Non-Small Cell Lung Cancer
	A02	nsclc_unito_2016	A02	no alteration	no alteration	no alteration				Non-Small Cell Lung Cancer
	A021	luad_oncosg_2020	A021	no alteration	no alteration	L858R			Classical_like: L858R	Non-Small Cell Lung Cancer
	A025	luad_oncosg_2020	A025	no alteration	G12V	no alteration	Hydrolysis: G12V			Non-Small Cell Lung Cancer
	A027	luad_oncosg_2020	A027	no alteration	no alteration	L747_P753delinsS			Classical_like: L747_P753delinsS	Non-Small Cell Lung Cancer
	A028	luad_oncosg_2020	A028	no alteration	no alteration	L858R			Classical_like: L858R	Non-Small Cell Lung Cancer
	A03	nsclc_unito_2016	A03	no alteration	no alteration	no alteration				Non-Small Cell Lung Cancer
	A033	luad_oncosg_2020	A033	no alteration	no alteration	no alteration				Non-Small Cell Lung Cancer
	A037	luad_oncosg_2020	A037	no alteration	no alteration	L858R, I759M			Classical_like: L858R	Non-Small Cell Lung Cancer
	A04	nsclc_unito_2016	A04	no alteration	G12C	no alteration	Hydrolysis: G12C			Non-Small Cell Lung Cancer
	A05	nsclc_unito_2016	A05	no alteration	no alteration	no alteration				Non-Small Cell Lung Cancer
	A06	nsclc_unito_2016	A06	no alteration	no alteration	A822T				Non-Small Cell Lung Cancer
	A062	luad_oncosg_2020	A062	no alteration	no alteration	L858R			Classical_like: L858R	Non-Small Cell Lung Cancer
	A063	luad_oncosg_2020	A063	no alteration	no alteration	no alteration				Non-Small Cell Lung Cancer
	A066	luad_oncosg_2020	A066	no alteration	no alteration	L858R			Classical_like: L858R	Non-Small Cell Lung Cancer
	A068	luad_oncosg_2020	A068	no alteration	no alteration	E746_T751delinsA			Classical_like: E746_T751delinsA	Non-Small Cell Lung Cancer
	A07	nsclc_unito_2016	A07	no alteration	no alteration	no alteration				Non-Small Cell Lung Cancer
	A071	luad_oncosg_2020	A071	no alteration	no alteration	E746_A750del			Classical_like: E746_A750del	Non-Small Cell Lung Cancer
	A072	luad_oncosg_2020	A072	no alteration	no alteration	L858R			Classical_like: L858R	Non-Small Cell Lung Cancer
	A073	luad_oncosg_2020	A073	no alteration	no alteration	no alteration				Non-Small Cell Lung Cancer
	A074	luad_oncosg_2020	A074	no alteration	no alteration	L858R			Classical_like: L858R	Non-Small Cell Lung Cancer
	A09	nsclc_unito_2016	A09	no alteration	no alteration	no alteration				Non-Small Cell Lung Cancer
	A10.7	paad_qcmg_uq_2016	A10.7	not profiled	not profiled	not profiled				Pancreatic Cancer
	A100	luad_oncosg_2020	A100	no alteration	no alteration	V769_D770insSSV				Non-Small Cell Lung Cancer
	A101	luad_oncosg_2020	A101	no alteration	no alteration	E746_A750del			Classical_like: E746_A750del	Non-Small Cell Lung Cancer
	A102	luad_oncosg_2020	A102	no alteration	no alteration	L858R			Classical_like: L858R	Non-Small Cell Lung Cancer
	A103	luad_oncosg_2020	A103	no alteration	no alteration	L858R			Classical_like: L858R	Non-Small Cell Lung Cancer
	A104	luad_oncosg_2020	A104	no alteration	no alteration	E746_A750del			Classical_like: E746_A750del	Non-Small Cell Lung Cancer
	A109	luad_oncosg_2020	A109	no alteration	no alteration	no alteration				Non-Small Cell Lung Cancer
	A11	nsclc_unito_2016	A11	no alteration	G12S	no alteration	Hydrolysis: G12S			Non-Small Cell Lung Cancer
	A110	luad_oncosg_2020	A110	no alteration	no alteration	no alteration				Non-Small Cell Lung Cancer
	A111	luad_oncosg_2020	A111	no alteration	no alteration	E746_S752delinsA			Classical_like: E746_S752delinsA	Non-Small Cell Lung Cancer
	A112	luad_oncosg_2020	A112	no alteration	no alteration	S768_D770dup			Ex20ins_L: S768_D770dup	Non-Small Cell Lung Cancer
	A114	luad_oncosg_2020	A114	no alteration	no alteration	L858R			Classical_like: L858R	Non-Small Cell Lung Cancer
	A117	luad_oncosg_2020	A117	no alteration	no alteration	L858R			Classical_like: L858R	Non-Small Cell Lung Cancer
	A120	luad_oncosg_2020	A120	no alteration	no alteration	no alteration				Non-Small Cell Lung Cancer
	A122	luad_oncosg_2020	A122	no alteration	no alteration	L861Q			Classical_like: L861Q	Non-Small Cell Lung Cancer
	A124	luad_oncosg_2020	A124	no alteration	no alteration	no alteration				Non-Small Cell Lung Cancer
	A126	luad_oncosg_2020	A126	V600E	no alteration	no alteration		Class 1: V600E		Non-Small Cell Lung Cancer
	A13	nsclc_unito_2016	A13	R603*	Q131H	no alteration				Non-Small Cell Lung Cancer
	A130	luad_oncosg_2020	A130	no alteration	no alteration	T751Nfs*4				Non-Small Cell Lung Cancer
	A131	luad_oncosg_2020	A131	no alteration	no alteration	no alteration				Non-Small Cell Lung Cancer
	A134	luad_oncosg_2020	A134	no alteration	no alteration	E746_A750del			Classical_like: E746_A750del	Non-Small Cell Lung Cancer
	A136	luad_oncosg_2020	A136	no alteration	no alteration	L858R			Classical_like: L858R	Non-Small Cell Lung Cancer
	A138	luad_oncosg_2020	A138	no alteration	no alteration	no alteration				Non-Small Cell Lung Cancer
	A139	luad_oncosg_2020	A139	no alteration	no alteration	L858R			Classical_like: L858R	Non-Small Cell Lung Cancer
	A14	nsclc_unito_2016	A14	no alteration	G12V	T725P	Hydrolysis: G12V			Non-Small Cell Lung Cancer
	A143	luad_oncosg_2020	A143	no alteration	no alteration	no alteration				Non-Small Cell Lung Cancer
	A144	luad_oncosg_2020	A144	no alteration	no alteration	no alteration				Non-Small Cell Lung Cancer
	A146	luad_oncosg_2020	A146	no alteration	no alteration	L858R			Classical_like: L858R	Non-Small Cell Lung Cancer
	A147	luad_oncosg_2020	A147	no alteration	no alteration	E746_A750del			Classical_like: E746_A750del	Non-Small Cell Lung Cancer
	A148	luad_oncosg_2020	A148	no alteration	no alteration	L858R			Classical_like: L858R	Non-Small Cell Lung Cancer
	A149	luad_oncosg_2020	A149	no alteration	no alteration	L858R			Classical_like: L858R	Non-Small Cell Lung Cancer
	A15	nsclc_unito_2016	A15	no alteration	no alteration	no alteration				Non-Small Cell Lung Cancer
	A150	luad_oncosg_2020	A150	no alteration	no alteration	E746_A750del			Classical_like: E746_A750del	Non-Small Cell Lung Cancer
	A152	luad_oncosg_2020	A152	no alteration	no alteration	T790M, L858R			T790M_like_3S: L858R, T790M	Non-Small Cell Lung Cancer
	A153	luad_oncosg_2020	A153	no alteration	no alteration	L858R			Classical_like: L858R	Non-Small Cell Lung Cancer
	A155	luad_oncosg_2020	A155	no alteration	G12D	no alteration	Hydrolysis: G12D			Non-Small Cell Lung Cancer
	A156	luad_oncosg_2020	A156	no alteration	no alteration	E709_T710delinsD			PACC: E709_T710delinsD	Non-Small Cell Lung Cancer
	A157	luad_oncosg_2020	A157	no alteration	no alteration	L62R, L858R			Classical_like: L858R	Non-Small Cell Lung Cancer
	A158	luad_oncosg_2020	A158	no alteration	G12A	no alteration	Hydrolysis: G12A			Non-Small Cell Lung Cancer
	A159	luad_oncosg_2020	A159	no alteration	no alteration	no alteration				Non-Small Cell Lung Cancer
	A16	nsclc_unito_2016	A16	no alteration	no alteration	no alteration				Non-Small Cell Lung Cancer
	A162	luad_oncosg_2020	A162	no alteration	no alteration	E746_A750del			Classical_like: E746_A750del	Non-Small Cell Lung Cancer
	A163	luad_oncosg_2020	A163	no alteration	no alteration	X762_splice				Non-Small Cell Lung Cancer
	A165	luad_oncosg_2020	A165	no alteration	no alteration	L858R			Classical_like: L858R	Non-Small Cell Lung Cancer
	A167	luad_oncosg_2020	A167	no alteration	no alteration	no alteration				Non-Small Cell Lung Cancer
	A168	luad_oncosg_2020	A168	no alteration	no alteration	E746_A750del			Classical_like: E746_A750del	Non-Small Cell Lung Cancer
	A169	luad_oncosg_2020	A169	no alteration	no alteration	L861Q, L833F			Classical_like: L833F; Classical_like: L861Q	Non-Small Cell Lung Cancer
	A17	nsclc_unito_2016	A17	no alteration	no alteration	no alteration				Non-Small Cell Lung Cancer
	A177	luad_oncosg_2020	A177	no alteration	no alteration	no alteration				Non-Small Cell Lung Cancer
	A18	nsclc_unito_2016	A18	no alteration	no alteration	no alteration				Non-Small Cell Lung Cancer
	A182	luad_oncosg_2020	A182	no alteration	no alteration	L858R			Classical_like: L858R	Non-Small Cell Lung Cancer
	A183	luad_oncosg_2020	A183	no alteration	no alteration	no alteration				Non-Small Cell Lung Cancer
	A184	luad_oncosg_2020	A184	not profiled	not profiled	not profiled				Non-Small Cell Lung Cancer
	A185	luad_oncosg_2020	A185	no alteration	no alteration	E746_A750del			Classical_like: E746_A750del	Non-Small Cell Lung Cancer
	A186	luad_oncosg_2020	A186	no alteration	no alteration	L858R			Classical_like: L858R	Non-Small Cell Lung Cancer
	A187	luad_oncosg_2020	A187	no alteration	no alteration	A767_V769dup			Ex20ins_L: A767_V769dup	Non-Small Cell Lung Cancer
	A188	luad_oncosg_2020	A188	no alteration	no alteration	no alteration				Non-Small Cell Lung Cancer
	A19	nsclc_unito_2016	A19	no alteration	no alteration	no alteration				Non-Small Cell Lung Cancer
	A190	luad_oncosg_2020	A190	no alteration	G12D	no alteration	Hydrolysis: G12D			Non-Small Cell Lung Cancer
	A191	luad_oncosg_2020	A191	N580D	no alteration	no alteration				Non-Small Cell Lung Cancer
	A192	luad_oncosg_2020	A192	no alteration	no alteration	L858R			Classical_like: L858R	Non-Small Cell Lung Cancer
	A193	luad_oncosg_2020	A193	no alteration	no alteration	no alteration				Non-Small Cell Lung Cancer
	A194	luad_oncosg_2020	A194	no alteration	no alteration	no alteration				Non-Small Cell Lung Cancer
	A195	luad_oncosg_2020	A195	no alteration	no alteration	no alteration				Non-Small Cell Lung Cancer
	A196	luad_oncosg_2020	A196	no alteration	no alteration	no alteration				Non-Small Cell Lung Cancer
	A197	luad_oncosg_2020	A197	no alteration	no alteration	G719S, S768I			PACC: G719S, S768I	Non-Small Cell Lung Cancer
	A198	luad_oncosg_2020	A198	no alteration	G12C	no alteration	Hydrolysis: G12C			Non-Small Cell Lung Cancer
	A199	luad_oncosg_2020	A199	no alteration	no alteration	no alteration				Non-Small Cell Lung Cancer
	A2.1	paad_qcmg_uq_2016	A2.1	not profiled	not profiled	not profiled				Pancreatic Cancer
	A20	nsclc_unito_2016	A20	no alteration	no alteration	no alteration				Non-Small Cell Lung Cancer
	A200	luad_oncosg_2020	A200	no alteration	no alteration	no alteration				Non-Small Cell Lung Cancer
	A201	luad_oncosg_2020	A201	no alteration	no alteration	no alteration				Non-Small Cell Lung Cancer
	A202	luad_oncosg_2020	A202	no alteration	no alteration	E746_A750del			Classical_like: E746_A750del	Non-Small Cell Lung Cancer
	A203	luad_oncosg_2020	A203	no alteration	no alteration	L62R, L858R			Classical_like: L858R	Non-Small Cell Lung Cancer
	A204	luad_oncosg_2020	A204	no alteration	no alteration	L747_S752del			Classical_like: L747_S752del	Non-Small Cell Lung Cancer
	A205	luad_oncosg_2020	A205	V600E	no alteration	no alteration		Class 1: V600E		Non-Small Cell Lung Cancer
	A206	luad_oncosg_2020	A206	no alteration	no alteration	no alteration				Non-Small Cell Lung Cancer
	A207	luad_oncosg_2020	A207	no alteration	no alteration	E746_A750del			Classical_like: E746_A750del	Non-Small Cell Lung Cancer
	A208	luad_oncosg_2020	A208	no alteration	no alteration	no alteration				Non-Small Cell Lung Cancer
	A209	luad_oncosg_2020	A209	no alteration	no alteration	no alteration				Non-Small Cell Lung Cancer
	A210	luad_oncosg_2020	A210	no alteration	G12V	no alteration	Hydrolysis: G12V			Non-Small Cell Lung Cancer
	A211	luad_oncosg_2020	A211	no alteration	no alteration	no alteration				Non-Small Cell Lung Cancer
	A212	luad_oncosg_2020	A212	no alteration	no alteration	no alteration				Non-Small Cell Lung Cancer
	A213	luad_oncosg_2020	A213	no alteration	no alteration	E746_S752delinsA			Classical_like: E746_S752delinsA	Non-Small Cell Lung Cancer
	A214	luad_oncosg_2020	A214	no alteration	no alteration	no alteration				Non-Small Cell Lung Cancer
	A215	luad_oncosg_2020	A215	no alteration	no alteration	no alteration				Non-Small Cell Lung Cancer
	A216	luad_oncosg_2020	A216	no alteration	no alteration	no alteration				Non-Small Cell Lung Cancer
	A217	luad_oncosg_2020	A217	no alteration	no alteration	E746_A750del			Classical_like: E746_A750del	Non-Small Cell Lung Cancer
	A218	luad_oncosg_2020	A218	no alteration	no alteration	no alteration				Non-Small Cell Lung Cancer
	A219	luad_oncosg_2020	A219	no alteration	no alteration	L858R, V843I			Classical_like: L858R	Non-Small Cell Lung Cancer
	A22	nsclc_unito_2016	A22	no alteration	no alteration	P733S				Non-Small Cell Lung Cancer
	A220	luad_oncosg_2020	A220	no alteration	no alteration	L858R			Classical_like: L858R	Non-Small Cell Lung Cancer
	A221	luad_oncosg_2020	A221	no alteration	no alteration	no alteration				Non-Small Cell Lung Cancer
	A222	luad_oncosg_2020	A222	no alteration	no alteration	L858R			Classical_like: L858R	Non-Small Cell Lung Cancer
	A224	luad_oncosg_2020	A224	no alteration	no alteration	no alteration				Non-Small Cell Lung Cancer
	A227	luad_oncosg_2020	A227	no alteration	G12C	no alteration	Hydrolysis: G12C			Non-Small Cell Lung Cancer
	A228	luad_oncosg_2020	A228	L597Q	G13C	no alteration	Exchange: G13C	Class 2: L597Q		Non-Small Cell Lung Cancer
	A229	luad_oncosg_2020	A229	no alteration	no alteration	no alteration				Non-Small Cell Lung Cancer
	A23	nsclc_unito_2016	A23	no alteration	no alteration	no alteration				Non-Small Cell Lung Cancer
	A230	luad_oncosg_2020	A230	no alteration	no alteration	no alteration				Non-Small Cell Lung Cancer
	A231	luad_oncosg_2020	A231	no alteration	Q61H	no alteration	Hybrid: Q61H			Non-Small Cell Lung Cancer
	A232	luad_oncosg_2020	A232	no alteration	no alteration	no alteration				Non-Small Cell Lung Cancer
	A233	luad_oncosg_2020	A233	no alteration	no alteration	no alteration				Non-Small Cell Lung Cancer
	A234	luad_oncosg_2020	A234	no alteration	no alteration	no alteration				Non-Small Cell Lung Cancer
	A239	luad_oncosg_2020	A239	no alteration	no alteration	L858R			Classical_like: L858R	Non-Small Cell Lung Cancer
	A24	nsclc_unito_2016	A24	no alteration	G12C	no alteration	Hydrolysis: G12C			Non-Small Cell Lung Cancer
	A240	luad_oncosg_2020	A240	no alteration	no alteration	no alteration				Non-Small Cell Lung Cancer
	A241	luad_oncosg_2020	A241	no alteration	no alteration	no alteration				Non-Small Cell Lung Cancer
	A243	luad_oncosg_2020	A243	no alteration	no alteration	L858R			Classical_like: L858R	Non-Small Cell Lung Cancer
	A247	luad_oncosg_2020	A247	no alteration	G12C	no alteration	Hydrolysis: G12C			Non-Small Cell Lung Cancer
	A249	luad_oncosg_2020	A249	no alteration	no alteration	E746_A750del			Classical_like: E746_A750del	Non-Small Cell Lung Cancer
	A25	nsclc_unito_2016	A25	no alteration	G12C	E746_A750del	Hydrolysis: G12C		Classical_like: E746_A750del	Non-Small Cell Lung Cancer
	A250	luad_oncosg_2020	A250	no alteration	Q61H	no alteration	Hybrid: Q61H			Non-Small Cell Lung Cancer
	A252	luad_oncosg_2020	A252	no alteration	no alteration	no alteration				Non-Small Cell Lung Cancer
	A255	luad_oncosg_2020	A255	no alteration	no alteration	L858R			Classical_like: L858R	Non-Small Cell Lung Cancer
	A258	luad_oncosg_2020	A258	no alteration	no alteration	no alteration				Non-Small Cell Lung Cancer
	A259	luad_oncosg_2020	A259	no alteration	no alteration	no alteration				Non-Small Cell Lung Cancer
	A260	luad_oncosg_2020	A260	no alteration	G13D	no alteration	Exchange: G13D			Non-Small Cell Lung Cancer
	A261	luad_oncosg_2020	A261	no alteration	no alteration	no alteration				Non-Small Cell Lung Cancer
	A262	luad_oncosg_2020	A262	no alteration	G12C	no alteration	Hydrolysis: G12C			Non-Small Cell Lung Cancer
	A263	luad_oncosg_2020	A263	V600_K601delinsE	no alteration	no alteration				Non-Small Cell Lung Cancer
	A264	luad_oncosg_2020	A264	no alteration	no alteration	no alteration				Non-Small Cell Lung Cancer
	A265	luad_oncosg_2020	A265	no alteration	no alteration	L858R			Classical_like: L858R	Non-Small Cell Lung Cancer
	A266	luad_oncosg_2020	A266	no alteration	no alteration	no alteration				Non-Small Cell Lung Cancer
	A267	luad_oncosg_2020	A267	no alteration	G12V	no alteration	Hydrolysis: G12V			Non-Small Cell Lung Cancer
	A268	luad_oncosg_2020	A268	no alteration	no alteration	no alteration				Non-Small Cell Lung Cancer
	A269	luad_oncosg_2020	A269	no alteration	no alteration	L858R			Classical_like: L858R	Non-Small Cell Lung Cancer
	A270	luad_oncosg_2020	A270	no alteration	no alteration	no alteration				Non-Small Cell Lung Cancer
	A271	luad_oncosg_2020	A271	no alteration	no alteration	no alteration				Non-Small Cell Lung Cancer
	A272	luad_oncosg_2020	A272	no alteration	no alteration	no alteration				Non-Small Cell Lung Cancer
	A273	luad_oncosg_2020	A273	no alteration	no alteration	L858R			Classical_like: L858R	Non-Small Cell Lung Cancer
[truncated: 62,809 more rows]

## Sheet: Sup-Table S2
		Supplementary table S2		Sequencing statistics of the Belgian cancer NGS dataset (based on reference genome GRCh37)
		Sample	Total number of sequenced reads	Total number of uniquelly mapped non-duplicate reads	Total number of covered targeted bases	Median coverage (and range) per targeted base	Percentage of targeted bases with coverage ≥ 200
		UZB0001	33438034	18587754	532527	1898 (1-4952)	99.76
		UZB0002	255257559	111590367	1350172	4050 (1-30175)	99.99
		UZB0003	221687573	30815713	1350164	781 (1-25099)	99.81
		UZB0004	64379752	8825610	533039	636 (1-2890)	99.67
		UZB0005	59154522	15274767	533468	1003 (1-3326)	99.36
		UZB0006	201218610	54313650	1350183	2048 (1-15123)	99.97
		UZB0007	65002042	36481044	534239	3528 (1-7150)	99.53
		UZB0008	40574417	22334118	532816	2352 (1-5725)	99.7
		UZB0009	43435298	23425912	533153	2324 (1-4843)	99.62
		UZB0010	192542177	89577330	1350116	3260 (1-33070)	99.97
		UZB0011	72127628	33716081	532868	3544 (1-8096)	99.76
		UZB0012	141190678	62242241	1350164	2132 (2-20796)	99.97
		UZB0013	67686201	37414894	532770	3598 (1-9663)	99.74
		UZB0014	100216493	49959470	532938	4820 (1-16881)	99.83
		UZB0015	55151860	32521617	532768	3459 (1-6219)	99.83
		UZB0016	200832670	83467826	1350018	3261 (1-15297)	99.98
		UZB0017	196280940	76658047	1350015	3018 (30-23932)	99.99
		UZB0018	56545287	17557972	533959	1117 (1-2132)	99.3
		UZB0019	36132217	24318892	532904	2366 (1-8260)	99.86
		UZB0020	79317627	45144151	533496	4153 (1-7791)	98.33
		UZB0021	150083407	68514524	1350071	1896 (1-19492)	99.98
		UZB0022	60225796	21765962	532350	2323 (1-4782)	99.91
		UZB0023	219485014	119049682	1350153	4484 (1-33358)	99.99
		UZB0024	372766165	51151973	1349519	1828 (1-11077)	99.84
		UZB0025	346203424	142796397	1350155	5014 (1-34510)	99.99
		UZB0026	78645428	38648004	532952	3951 (1-10452)	99.73
		UZB0027	81357837	33315774	534075	1960 (1-10488)	99.22
		UZB0028	51453611	21980761	534124	1961 (1-3810)	99.51
		UZB0029	200565568	60167788	1350214	1660 (1-24612)	99.95
		UZB0030	48803906	22382216	535161	1532 (1-4651)	99.21
		UZB0031	64388384	17826796	532802	1704 (1-3278)	99.72
		UZB0032	61089025	24937386	532786	2333 (1-6320)	99.67
		UZB0033	51558616	24159851	532480	2422 (1-3984)	99.86
		UZB0034	60837434	22749618	532816	2239 (1-7500)	99.74
		UZB0035	212912243	89310367	1350116	3496 (1-28186)	99.99
		UZB0036	114627985	62144097	1350015	2317 (15-21609)	99.94
		UZB0037	35191741	20975771	534913	1922 (1-3505)	99.27
		UZB0038	87690826	49423255	533599	4705 (1-11135)	99.71
		UZB0039	90037218	37149554	533358	3747 (1-7591)	99.65
		UZB0040	87830464	48029321	534584	4171 (1-11274)	99.47
		UZB0041	210559087	98515738	1350095	3670 (1-29907)	99.93
		UZB0042	141735879	69214724	1350030	2727 (1-16070)	99.99
		UZB0043	71959852	28211253	533951	1420 (1-3495)	99.47
		UZB0044	60987148	26310607	533869	2102 (1-7226)	99.65
		UZB0045	60430200	33962866	532982	3203 (1-8359)	99.68
		UZB0046	48242044	32312601	535379	1306 (1-3554)	98.23
		UZB0047	196546634	98648447	1350164	3672 (1-33959)	99.99
		UZB0048	61992178	34611640	535204	3072 (1-7130)	99.33
		UZB0049	241525940	92528509	1350039	3102 (1-30572)	100
		UZB0050	72853961	46191267	535549	3846 (1-11099)	99.28
		UZB0051	74653338	46040725	535627	3411 (1-8632)	99.29
		UZB0052	39428536	22181333	532089	2269 (1-5867)	98.32
		UZB0053	186080466	78255266	1350164	2778 (3-31015)	99.98
		UZB0054	59747538	39608156	535129	3333 (1-6321)	99.37
		UZB0055	37019597	19764495	532361	2084 (1-5162)	99.65
		UZB0056	137038149	76002406	1350042	3020 (1-19696)	99.98
		UZB0057	203809993	100422371	1350112	3596 (1-38480)	99.98
		UZB0058	45459617	26889810	532843	2748 (1-5464)	99.7
		UZB0059	67228449	43383811	535351	3302 (1-6480)	98.99
		UZB0060	212528567	50849932	1350101	1401 (1-22004)	99.95
		UZB0061	80418791	29950075	535967	1090 (4-5924)	99.37
		UZB0062	46996265	28209185	532983	2797 (1-8188)	99.67
		UZB0063	65502981	41354026	534995	2569 (1-7587)	99.34
		UZB0064	164866545	77950144	1350015	3103 (31-17155)	99.98
		UZB0065	28382743	20579397	532757	2074 (1-8389)	99.76
		UZB0066	124191658	47163617	1350015	1751 (38-15568)	99.97
		UZB0067	146796200	73207717	1350050	2893 (1-20522)	99.99
		UZB0068	76186840	25267496	535493	1298 (1-3198)	99.08
		UZB0069	53825425	27072314	532986	2821 (1-6264)	99.74
		UZB0070	84398806	41171471	533867	3836 (1-10204)	99.66
		UZB0071	331459618	290182379	1350344	300 (1-3055)	78.06
		UZB0072	175545929	73758441	1350015	2816 (10-24837)	99.95
		UZB0073	232381528	53575275	1349881	2257 (1-8963)	99.88
		UZB0074	179474857	59474286	1350015	2292 (23-22204)	100
		UZB0075	150709193	27272036	1350015	728 (4-10480)	99.69
		UZB0076	181132367	31216967	1348732	1403 (1-8973)	99.47
		UZB0077	266763918	120979839	1350093	4496 (1-37677)	99.99
		UZB0078	59639771	29366290	533403	2832 (1-5261)	99.64
		UZB0079	50124024	28653990	532797	3067 (1-5290)	99.71
		UZB0080	186533893	84144925	1350176	3129 (1-22114)	99.99
		UZB0081	170716117	90309448	1350015	3214 (494-30565)	100
		UZB0082	77258160	44268428	534197	4167 (1-10259)	99.55
		UZB0083	64241805	29063141	534589	2515 (1-6806)	99.49
		UZB0084	47667580	19318836	533353	1566 (1-4128)	99.34
		UZB0085	1166778178	164645754	1349446	5585 (1-27932)	99.94
		UZB0086	49998398	31014991	532734	3289 (1-5923)	99.77
		UZB0087	53777429	31679108	533017	3159 (1-8159)	99.76
		UZB0088	392260487	77252263	1348967	2794 (1-21817)	99.92
		UZB0089	43500338	27055852	532496	2886 (1-5143)	99.77
		UZB0090	42467992	17094229	534516	1349 (1-3055)	99.26
		UZB0091	546097678	119668307	1349581	4442 (1-21960)	99.92
		UZB0092	249075800	64807662	1349170	2677 (1-12017)	99.72
		UZB0093	55491837	25579305	532857	2259 (1-7903)	99.72
		UZB0094	109835735	52575518	1350015	2086 (15-19919)	99.97
		UZB0095	33546600	20545028	532647	2221 (1-4705)	99.68
		UZB0096	35591478	25432548	532899	2631 (1-4977)	99.79
		UZB0097	291287023	69421164	1349042	2847 (1-12325)	99.88
		UZB0098	88496423	57030263	535567	2602 (1-6026)	99.02
		UZB0099	62835887	36848997	533948	3579 (1-6149)	99.46
		UZB0100	56719169	34677072	532719	3585 (1-7281)	99.83
		UZB0101	192934744	83331871	1350150	3267 (1-25269)	99.99
		UZB0102	80869782	54508836	534308	3423 (1-10139)	99.53
		UZB0103	184673801	53522950	1350015	1838 (28-25350)	100
		UZB0104	67081068	39423500	533371	4163 (1-8174)	99.69
		UZB0105	67817360	34436837	534927	3069 (1-5494)	99.42
		UZB0106	77771501	34888707	533337	3372 (1-6247)	99.74
		UZB0107	58507010	39372496	535577	2942 (1-5741)	99.26
		UZB0108	80037322	36271314	533068	3459 (1-7449)	99.8
		UZB0109	278659314	91870092	1350149	2853 (1-26814)	99.98
		UZB0110	144066732	53597546	1350136	992 (1-15955)	99.93
		UZB0111	65316993	29942695	534513	2638 (1-5231)	99.47
		UZB0112	54179495	27736405	532461	2835 (1-4860)	99.77
		UZB0113	225805772	99840901	1350053	3908 (1-18568)	99.99
		UZB0114	38792836	24777790	534064	2403 (1-4015)	99.37
		UZB0115	158060539	84217274	1350015	3388 (33-21715)	99.99
		UZB0116	165520660	85903482	1350124	3163 (1-21692)	99.99
		UZB0117	51207787	30051741	533127	2919 (1-6768)	98.91
		UZB0118	69969305	38210143	533668	3788 (1-6651)	99.61
		UZB0119	61101546	38139641	534049	3818 (1-6735)	99.49
		UZB0120	85385572	48496917	1350015	1901 (17-17029)	99.99
		UZB0121	52872146	25193119	532918	2463 (1-5594)	99.21
		UZB0122	128207953	69604741	1350268	2426 (1-30383)	99.97
		UZB0123	35459417	18340613	534334	1608 (1-4285)	99.4
		UZB0124	211965409	103099993	1350158	3966 (1-23326)	99.99
		UZB0125	171508630	85186981	1350197	3265 (1-22183)	99.99
		UZB0126	58128083	23041746	1350015	793 (13-15397)	99.9
		UZB0127	49419388	27870702	532864	2951 (1-5283)	99.7
		UZB0128	61040677	28789809	532519	2654 (1-6448)	99.76
		UZB0129	183266594	80013572	1350041	2992 (1-25079)	99.98
		UZB0130	281188961	41383089	1349008	1667 (1-10516)	99.83
		UZB0131	57923805	23326631	532894	2101 (1-6144)	99.79
		UZB0132	64841261	37981323	532724	3606 (1-7063)	99.56
		UZB0133	182422430	67554423	1350015	2521 (24-23216)	99.99
		UZB0134	122530117	59177470	1350229	2314 (1-21100)	99.89
		UZB0135	66593990	45092434	535728	3907 (1-7359)	99.27
		UZB0136	79625643	37634615	534627	3451 (1-7036)	99.44
		UZB0137	149502924	67946082	535983	2711 (2-6883)	99.85
		UZB0138	57443561	27850504	532446	2468 (1-5601)	98.15
		UZB0139	139631557	54876932	1350073	2104 (1-18027)	99.97
		UZB0140	146169064	62833072	1350133	2387 (1-24045)	99.98
		UZB0141	58012937	34590780	532632	3511 (1-6499)	99.85
		UZB0142	177098157	66734075	1350116	2534 (1-18159)	99.98
		UZB0143	119188565	47327320	1350022	1778 (1-22606)	99.99
		UZB0144	41850487	26174269	534290	2581 (1-5863)	99.43
		UZB0145	214688532	168081641	1350344	1047 (2-9381)	99.83
		UZB0146	50497750	29052395	532859	3117 (1-7371)	99.8
		UZB0147	160096187	85466564	1350015	3358 (26-28735)	99.99
		UZB0148	301247091	76677528	1349829	3200 (1-12985)	99.94
		UZB0149	63896981	27611403	532889	2514 (1-4397)	99.66
		UZB0150	246313285	67014040	1349089	2865 (1-13651)	99.86
		UZB0151	156999679	29160813	1350015	991 (24-22635)	99.96
		UZB0152	136694054	39420123	1348931	1782 (1-10009)	99.71
		UZB0153	59119462	27038036	532302	2902 (1-5759)	99.82
		UZB0154	56363670	29603678	534998	1932 (1-4678)	98.92
		UZB0155	57350882	22600471	533034	2219 (1-4004)	99.64
		UZB0156	51053440	26452342	534234	2507 (1-4168)	99.49
		UZB0157	399062492	47597686	1350108	1573 (1-22875)	99.98
		UZB0158	136105574	57992057	1350034	2304 (1-16484)	99.98
		UZB0159	106184340	47363673	1348817	1938 (1-14075)	99.71
		UZB0160	47586492	29031105	532685	3024 (1-7615)	99.82
		UZB0161	46292854	26428658	533185	2139 (1-8561)	99.73
		UZB0162	228064883	35846807	534565	3049 (1-6771)	99.5
		UZB0163	62129023	43046758	535650	3042 (1-7451)	99.22
		UZB0164	65266325	38857603	533889	2667 (1-4742)	99.48
		UZB0165	60129260	25189036	532912	2620 (1-6220)	99.62
		UZB0166	41998899	21752793	532430	2212 (1-8821)	99.62
		UZB0167	77866141	42424643	533964	4074 (1-7797)	99.61
		UZB0168	254114041	151615090	1350308	3898 (1-24502)	99.98
		UZB0169	66653887	39420618	533318	3893 (1-6571)	99.68
		UZB0170	74374244	56329664	535684	1985 (1-5968)	99.09
		UZB0171	99382135	31475487	1350015	1131 (10-17956)	99.96
		UZB0172	287130192	31592163	1350015	1068 (13-18068)	99.96
		UZB0173	141727147	70888051	1350094	2708 (1-24097)	99.97
		UZB0174	39803443	22583300	532690	2529 (1-4792)	99.86
		UZB0175	288582091	79713146	1349373	2693 (1-14895)	99.86
		UZB0176	72982452	33871491	534317	3023 (1-11014)	99.38
		UZB0177	53745446	25965883	534635	2391 (1-9882)	99.35
		UZB0178	53509605	40652146	534148	1954 (1-3240)	99.3
		UZB0179	44467311	27491578	532601	2873 (1-8222)	99.83
		UZB0180	71651622	35728972	534922	3341 (1-7181)	99.33
		UZB0181	460594340	66673872	1349178	2376 (1-23122)	99.82
		UZB0182	74437681	39278274	535089	3471 (1-6717)	99.4
		UZB0183	47897065	21906926	532961	969 (1-1686)	99.33
		UZB0184	57197089	24287733	532589	2358 (1-4299)	99.21
		UZB0185	59871463	30298308	532868	2855 (1-5749)	98.09
		UZB0186	208448573	37108187	534950	3014 (1-5848)	99.46
		UZB0187	135359965	26591538	1350049	863 (1-25097)	99.82
		UZB0188	127854890	61347067	1350015	2331 (19-24910)	99.98
		UZB0189	65917627	26200720	532459	2659 (1-7944)	99.76
		UZB0190	48928569	29850287	535481	2034 (1-5072)	99.03
		UZB0191	28974417	20867359	533524	2178 (1-4483)	99.63
		UZB0192	70262691	43586725	535926	1932 (1-4137)	99.03
		UZB0193	88578983	45042789	533992	3877 (1-7790)	99.61
		UZB0194	65309245	39344477	534030	3505 (1-7746)	99.52
		UZB0195	63804895	12105136	533519	529 (1-3111)	98.4
		UZB0196	60747172	39027857	533117	4041 (1-7786)	99.73
		UZB0197	67465644	34861807	533632	2208 (1-5729)	99.68
		UZB0198	229991040	128917841	1350344	925 (1-6990)	99.73
		UZB0199	264705915	67248890	1350015	2254 (46-25666)	99.99
		UZB0200	201730795	85842326	1350148	3192 (1-28223)	99.95
		UZB0201	171981535	68876117	1350111	2633 (1-22100)	99.98
		UZB0202	188163325	76327601	1350071	2826 (1-22517)	99.99
		UZB0203	173337895	90652186	1350015	3533 (107-29902)	99.99
		UZB0204	171443260	87484905	1350015	3264 (48-22136)	100
		UZB0205	58387288	31949750	533714	2937 (1-6564)	99.54
		UZB0206	150589784	50273631	1350064	1752 (1-21738)	100
		UZB0207	66961840	47349784	535609	2296 (1-5275)	98.9
		UZB0208	223083792	48080634	1349953	1026 (1-8395)	99.39
		UZB0209	175877726	81123544	1350140	2981 (1-26664)	99.98
		UZB0210	81861619	34433957	534312	2138 (1-5126)	99.49
		UZB0211	47523137	25368864	534747	2084 (1-4339)	99.28
		UZB0212	63371676	34042539	533474	2978 (1-6675)	99.54
		UZB0213	43799648	23414368	533167	2368 (1-5584)	99.62
		UZB0214	37586217	22606058	534400	1986 (1-6032)	99.35
		UZB0215	32385331	22929558	533290	2324 (1-4595)	99.7
		UZB0216	45030906	28009269	532902	2877 (1-5158)	99.77
		UZB0217	84366132	39466246	533293	3902 (1-7633)	99.71
		UZB0218	67223159	36834325	533333	3177 (1-13445)	99.71
		UZB0219	89497620	43982088	534115	4082 (1-9287)	99.5
		UZB0220	70023288	40680579	533319	4164 (1-8734)	99.75
		UZB0221	263790152	27043078	1349142	720 (1-8191)	99.63
		UZB0222	171911942	38046208	1349751	1606 (1-9517)	99.83
		UZB0223	130775309	58960826	1350011	2330 (1-22358)	99.95
		UZB0224	136067315	75117838	1350027	2878 (1-24017)	99.97
		UZB0225	247545233	81188477	1350108	2925 (1-28255)	99.99
		UZB0226	94220876	20091172	1350015	710 (6-12953)	99.77
		UZB0227	193372329	55291088	1350150	1967 (1-25881)	99.98
		UZB0228	132027003	62951235	1350133	2527 (1-17776)	99.97
		UZB0229	166355799	52889686	1350015	1762 (77-20702)	99.99
		UZB0230	169527929	96724326	1350073	2895 (1-20016)	99.99
		UZB0231	103631321	48941454	533326	4597 (1-15217)	99.75
		UZB0232	110349187	41586689	535550	3123 (1-9856)	99.36
		UZB0233	69820733	37571913	534129	3018 (1-7058)	99.64
		UZB0234	77591561	45136298	533761	2813 (1-6182)	99.56
		UZB0235	90953208	51048906	535112	4811 (1-9965)	99.41
		UZB0236	68576294	39777409	534915	3754 (1-6906)	99.4
		UZB0237	66882535	37830380	535229	3120 (1-5036)	99.28
		UZB0238	50525393	34646533	535378	2900 (1-7021)	99.32
		UZB0239	55553339	27824794	534510	2582 (1-4802)	99.37
		UZB0240	58216578	30478386	535836	1861 (1-3481)	99.16
		UZB0241	52708789	23783359	535537	942 (1-2511)	99.17
		UZB0242	55714491	39874276	534960	2376 (1-4044)	99.28
		UZB0243	55185203	35213056	533972	3411 (1-7467)	99.52
		UZB0244	39403655	25076024	534417	2471 (1-5901)	99.43
		UZB0245	67333063	39360631	532909	3915 (1-7250)	99.76
		UZB0246	59407821	35478114	533732	3381 (1-15661)	99.58
		UZB0247	68070220	33420952	533292	3195 (1-7820)	99.76
		UZB0248	60186707	31837637	532828	3155 (1-6440)	99.7
		UZB0249	60899112	27778654	534553	2327 (1-5817)	99.25
		UZB0250	62045340	36220956	533460	3777 (1-7198)	99.6
		UZB0251	50589820	29552217	532913	3097 (1-8168)	99.77
		UZB0252	56123154	25425785	535059	1577 (1-4797)	99.07
		UZB0253	54530991	21024800	532835	1985 (1-4065)	99.64
		UZB0254	46511584	11317073	534317	797 (1-3195)	99.54
		UZB0255	61837190	30723372	533661	2773 (1-8141)	99.6
		UZB0256	57198196	24877514	533010	2435 (1-6019)	99.56
		UZB0257	71090561	28248931	532541	2923 (1-8630)	99.8
		UZB0258	67056431	30910652	532954	1601 (1-2852)	99.61
		UZB0259	57774784	29310110	533131	2299 (1-9626)	99.81
		UZB0260	48846248	18791879	533258	1650 (1-3421)	99.53
		UZB0261	71690722	36391288	533855	3444 (1-8696)	99.63
		UZB0262	37887646	25912330	532536	2802 (1-5581)	99.77
		UZB0263	41906404	20622610	531137	1786 (1-4458)	96.14
		UZB0264	36828908	19106578	532755	2012 (1-4662)	98.18
		UZB0265	32250300	19549749	531907	2023 (1-5564)	97.85
		UZB0266	24319455	10320918	533534	830 (1-2774)	98.69
		UZB0267	48920412	33733491	535471	2177 (1-6894)	99.27
		UZB0268	53731182	24682119	533141	2095 (1-5049)	99.78
		UZB0269	60511392	36919577	533301	2273 (1-5430)	99.64
		UZB0270	66490034	37894462	533095	3949 (1-7728)	99.71
		UZB0271	64162936	15262615	535086	730 (1-3138)	99.13
		UZB0272	43732586	14835338	534625	1241 (1-2297)	99.02
		UZB0273	58462603	28363269	534865	2438 (1-5952)	99.35
		UZB0274	40841907	22957635	532630	2473 (1-5970)	99.74
		UZB0275	74953666	58795088	534634	2124 (1-9292)	99.26
		UZB0276	50175545	30157698	535648	654 (1-3481)	98.92
		UZB0277	43330010	24550806	532680	2353 (1-6341)	99.62
		UZB0278	37988425	21325371	532467	2199 (1-4450)	99.78
		UZB0279	63022190	34164006	534484	2967 (1-10058)	99.35
		UZB0280	46765924	14905671	532711	1538 (1-2606)	99.75
		UZB0281	46285184	7342007	533067	639 (1-2912)	99.42
		UZB0282	60837881	34469245	533586	2248 (1-8424)	99.44
		UZB0283	70427423	38405172	535701	1358 (1-4354)	98.99
		UZB0284	44439470	28296007	532849	2998 (1-4952)	99.68
		UZB0285	60202438	31769184	533396	3045 (1-6282)	99.69
		UZB0286	63119429	30797379	532711	2861 (1-4857)	99.77
		UZB0287	59698477	24583047	534463	2164 (1-5448)	99.4
		UZB0288	64817731	34845646	532972	3585 (1-7723)	99.81
		UZB0289	66223065	35431697	533164	3605 (1-6394)	99.76
		UZB0290	42223709	22246684	532892	2392 (1-4351)	99.7
		UZB0291	63462157	36504418	533347	3787 (1-8794)	99.73
		UZB0292	56974309	24335934	532993	2599 (1-4943)	99.73
		UZB0293	65023149	21336174	534538	1590 (1-2866)	99.46
		UZB0294	54412751	24618051	532443	2578 (1-4825)	99.92
		UZB0295	221285869	41911528	534857	3484 (1-6867)	99.47
		UZB0296	153747912	58052441	535967	2116 (50-5400)	99.87
		UZB0297	193301330	48623120	1349393	1957 (1-7659)	99.73
		UZB0298	167347658	43419946	1348901	1780 (1-10357)	99.7
		UZB0299	411913787	59097537	1349294	1771 (1-19947)	99.92
		UZB0300	277382107	106991260	1349222	4058 (1-17591)	99.86
		UZB0301	320391634	182558443	1350344	2389 (1-10863)	99.93
		UZB0302	302297601	81945382	1349859	3433 (1-14552)	99.92
		UZB0303	275984750	127194887	1350089	4555 (1-33409)	99.99
		UZB0304	153194511	82763814	1350171	3120 (1-19096)	99.97
		UZB0305	140517093	73012744	1350067	2553 (2-18683)	99.99
		UZB0306	136102500	58268504	1350043	2106 (1-19421)	100
		UZB0307	230053706	67358328	1350116	1650 (1-17537)	99.96
		UZB0308	181281836	73251355	1350036	2075 (2-15478)	99.97
		UZB0309	186539155	30613923	1350049	838 (1-13127)	99.85
		UZB0310	263310763	56892288	1350014	1947 (1-22871)	99.99
		UZB0311	232051784	80664198	1350015	2874 (38-31257)	100
		UZB0312	149808811	77958012	1350015	2916 (12-27467)	99.98
		UZB0313	134855426	59894477	1350040	2328 (2-19673)	99.98
		UZB0314	210794790	40751725	1350015	1358 (32-26288)	100
		UZB0315	98123292	57838415	1350116	2180 (1-13670)	99.97
		UZB0316	121280412	65677122	1350009	2552 (1-18958)	99.97
		UZB0317	254899617	66986157	1350087	2216 (1-23588)	99.99
		UZB0318	170095919	42381998	1350030	1497 (1-24435)	99.98
		UZB0319	183611536	74558990	1350111	2590 (1-25749)	99.98
		UZB0320	222086042	60616892	1350164	1917 (5-29567)	99.98
		UZB0321	337262719	99334988	1350106	3758 (1-24557)	99.99
		UZB0322	145099916	39269775	1350123	1146 (1-17177)	99.99
		UZB0323	144168349	77357292	1350129	2903 (1-20549)	99.97
		UZB0324	172905070	91603520	1350113	3598 (1-27458)	99.98
		UZB0325	229883289	85837371	1350030	3239 (2-26430)	99.99
		UZB0326	139412837	69893521	1350069	2555 (2-18288)	99.99
		UZB0327	298352168	31832839	1350015	1082 (11-22390)	99.96
		UZB0328	313227851	25778215	1350086	775 (1-21846)	99.94
		UZB0329	67235967	37847506	535564	2374(1-3788)	99.06
		UZB0330	64814116	41527857	535816	2239 (1-7451)	99.02
		UZB0331	83871242	45965529	534186	2866 (1-6556)	99.52
		UZB0332	67167782	39304928	533084	4203 (1-6339)	99.75
		UZB0333	79695411	36436967	533272	3469 (1-11410)	99.73
		UZB0334	72281755	39434365	535209	3555 (1-8869)	99.33
		UZB0335	77088890	43228936	533773	4082 (1-7309)	99.67
		UZB0336	43231009	22415304	533305	2193 (1-4018)	99.73
		UZB0337	64166107	25409727	532848	2476 (1-7292)	99.7
		UZB0338	72577388	37747472	534017	3761 (1-8528)	99.56
		UZB0339	86556182	51780177	534810	4766 (1-11135)	99.45
		UZB0340	64992163	33054797	533924	2565 (1-6993)	99.59
		UZB0341	55671022	38055201	534482	3315 (1-5335)	99.47
		UZB0342	70067879	35749294	533652	3562 (1-7556)	99.65
		UZB0343	52199408	33820070	534968	2395 (1-4479)	99.23
		UZB0344	48446708	19123273	534223	1637 (1-3410)	99.42
		UZB0345	70781978	32758752	534227	2881 (1-6047)	99.52
		UZB0346	63132086	21478690	534095	1626 (1-3973)	99.53
		UZB0347	53916523	30015012	534120	2780 (1-9940)	99.42
		UZB0348	69404282	41492802	533906	4164 (1-7221)	99.55
		UZB0349	48753260	30166105	533370	3111 (1-6019)	99.72
		UZB0350	53677673	32069517	532735	3329 (1-6543)	99.79
		UZB0351	67935828	35896203	535049	3230 (1-6728)	99.16
		UZB0352	67789079	50372110	535700	2175 (1-5375)	98.74
		UZB0353	50850160	22751394	532890	2272 (1-3988)	99.65
		UZB0354	39890225	23914741	532618	2529 (1-4392)	99.81
		UZB0355	32413916	14658488	534329	1269 (1-2971)	99.35
		UZB0356	51335483	27900958	533297	2732 (1-5720)	99.67
		UZB0357	31656665	18500077	533112	2060 (1-4357)	99.61
		UZB0358	68594748	38705559	534192	3252 (1-6624)	99.6
		UZB0359	69722825	24594339	532388	2295 (1-6468)	99.7
		UZB0360	63680107	27848157	532624	2945 (1-5745)	99.73
		UZB0361	34105958	22436192	533762	2176 (1-6131)	99.55
		UZB0362	51905620	33495690	534041	2296 (1-4051)	99.43
		UZB0363	30160620	8589627	534186	542 (1-1205)	99.03
		UZB0364	30719114	21114174	534631	1667 (1-3652)	99.02
		UZB0365	46848581	27601499	532661	2700 (1-11257)	99.74
		UZB0366	45696082	27097074	532503	2754 (1-5031)	99.73
		UZB0367	78802052	22889869	533633	2093 (1-3763)	99.66
		UZB0368	39739568	22040942	532541	2447 (1-5297)	99.79
		UZB0369	54728653	29431000	533819	1506 (1-6555)	99.21
		UZB0370	60958773	37009431	535733	2109 (1-5654)	98.87
		UZB0371	49800299	25199057	533659	2521 (1-5437)	99.5
		UZB0372	50901234	29671449	532601	3105 (1-9514)	99.81
		UZB0373	45483238	25466856	532882	2759 (1-5021)	99.73
		UZB0374	53288055	27377708	532762	2921 (1-5450)	99.74
		UZB0375	43989158	15869988	533034	1396 (1-5121)	99.63
		UZB0376	71045835	36953425	532640	3879 (1-8987)	99.87
		UZB0377	90731642	41744112	532821	4317 (1-8052)	99.81
		UZB0378	70141593	40846533	534698	3588 (1-6469)	99.47
		UZB0379	136545935	57726455	534669	5416 (1-8982)	99.5
		UZB0380	56842514	26489324	534030	2604 (1-4597)	99.47
		UZB0381	58163954	30447732	533980	2866 (1-8777)	99.57
		UZB0382	69805937	37145904	534920	3213 (1-5430)	99.45
		UZB0383	46357541	15235990	532932	1458 (1-2793)	99.5
		UZB0384	70579543	30093963	533575	3003 (1-5754)	99.67
		UZB0385	52983981	19082199	533332	1868 (1-4041)	99.59
		UZB0386	52563293	15850193	534140	1194 (1-2308)	99.39
		UZB0387	68655440	29848493	532607	3114 (1-5664)	99.74
		UZB0388	54933848	29376304	532816	2935 (1-5666)	99.86
		UZB0389	65608228	35620514	532771	3172 (1-6796)	99.88
		UZB0390	47169934	23205695	532731	2208 (1-4897)	99.81
		UZB0391	233615271	32596920	534460	2716 (1-5821)	99.53
		UZB0392	280266793	61133787	1349683	2574 (1-11525)	99.8
		UZB0393	147130167	41685983	1348895	1870 (1-9053)	99.73
		UZB0394	322901808	39763898	1348914	1379 (1-15650)	99.83
		UZB0395	208089466	93263716	1349951	1450 (1-17774)	99.4
		UZB0396	328516970	66864518	1348985	2596 (1-19038)	99.93
		UZB0397	201803865	43972218	1348912	1891 (1-8958)	99.49
		UZB0398	186844650	51172083	1349142	1465 (1-8765)	97.47
		UZB0399	217286815	81020256	1349158	3373 (1-15232)	99.87
		UZB0400	254660727	153788259	1350278	1405 (1-6880)	99.86
		UZB0401	192201892	44144038	1349820	1873 (1-8960)	99.81
		UZB0402	292767562	25077067	1350133	671 (1-22458)	99.48
		UZB0403	129632265	19499232	1350015	566 (5-10234)	98.51
		UZB0404	206211368	50146952	1350149	1666 (1-25294)	99.99
		UZB0405	159039891	65231002	1350038	2372 (1-28142)	99.83
		UZB0406	155792470	72156463	1350164	2434 (5-27491)	99.99
		UZB0407	174633114	57733380	1350109	1946 (1-31355)	99.98
		UZB0408	105663035	35395212	1350015	1254 (8-18637)	99.99
		UZB0409	107499212	56919034	1350093	2023 (1-29428)	99.99
		UZB0410	148981587	63879430	1350032	2379 (1-24712)	99.96
		UZB0411	162939128	64305678	1350091	2364 (1-24325)	99.98
		UZB0412	157239311	24303945	1350015	772 (6-20890)	99.93
		UZB0413	152092347	73568283	1350039	2781 (1-30694)	99.98
		UZB0414	103951957	36195907	1350015	1319 (9-15433)	99.94
		UZB0415	174219866	88668579	1350135	3420 (1-23872)	99.98
		UZB0416	186884956	61955365	1350015	2276 (40-26019)	99.99
		UZB0417	197520248	78710575	1350015	2929 (27-28542)	100
		UZB0418	278165353	215038697	1350344	1530 (2-12542)	99.93
		UZB0419	215487381	45379920	1350051	1390 (1-24035)	100
		UZB0420	166435795	37392090	1350060	1098 (2-21251)	99.95
		UZB0421	239987579	21225819	1350161	397 (1-28750)	99.76
		UZB0422	134041808	27469813	1350049	907 (1-12479)	99.91
		UZB0423	187170716	84815496	1350015	3253 (8-24565)	99.95
		UZB0424	187007921	69034798	1350114	2629 (1-18137)	99.99
		UZB0425	193246777	73876772	1350159	2654 (1-26156)	99.98
		UZB0426	211127429	79105196	1350128	2742 (1-29004)	99.98
		UZB0427	194153336	72467822	1350126	2888 (1-20969)	99.99
		UZB0428	160423045	45677862	1350015	1818 (23-15739)	99.97
		UZB0429	184589627	69550913	1350015	2810 (19-20512)	100
		UZB0430	224727266	85766542	1350090	3338 (1-21844)	99.99
		UZB0431	165025474	72483391	1350191	2851 (1-23567)	99.98
		UZB0432	189501155	87581118	1350116	3436 (1-23492)	99.98
		UZB0433	199406582	83559043	1350015	3274 (29-21551)	99.99
		UZB0434	177210566	85265347	1350052	3187 (1-28100)	99.99
		UZB0435	224615775	72230199	1350084	2502 (1-33360)	99.99
		UZB0436	220650202	71745382	1350198	2396 (1-25045)	99.81
		UZB0437	238943793	43562995	1350015	1439 (20-23785)	99.99
		UZB0438	275964828	105069664	1350105	4100 (1-23996)	99.99
		UZB0439	207660463	86400523	1350015	3322 (25-22985)	100
		UZB0440	140010552	32946200	1350164	993 (1-19122)	99.98
		UZB0441	147660630	76944250	1350062	3052 (1-21292)	99.99
		UZB0442	152631040	28163494	1350053	788 (1-19767)	99.99
		UZB0443	134517730	59246746	1350054	2260 (1-18428)	99.98
		UZB0444	279970297	41138517	1350164	1189 (2-18724)	99.99
		UZB0445	174491077	82917988	1350015	3172 (30-26915)	99.99
		UZB0446	158948184	88498638	1350069	3253 (1-24462)	99.98
		UZB0447	212427676	101767135	1350101	3879 (1-26538)	99.99
		UZB0448	119165235	55298161	1350036	2064 (1-21707)	99.99
		UZB0449	202467795	114237119	1350155	2657 (1-19824)	99.98
		UZB0450	196662034	100290697	1350015	3680 (42-25530)	100
		UZB0451	79262114	44583144	532885	4076 (1-7644)	99.82
		UZB0452	32294304	8715560	532618	798 (1-2312)	99.63
		UZB0453	182625457	27542260	1350229	654 (1-23904)	99.98
		UZB0454	205958348	77661573	1350199	2635 (2-22771)	99.92
		UZB0455	69307567	28195855	532833	2914 (1-5421)	99.78
		UZB0456	67530118	39579061	533554	3611 (1-6223)	98.02
		UZB0457	57222600	31702485	533509	2842 (1-6533)	98.62
		UZB0458	66910025	43059874	535227	3669 (1-6976)	99.38
		UZB0459	56568895	37460045	535432	2296 (1-4593)	98.98
		UZB0460	41450301	28493487	533334	2616 (1-4284)	99.67
		UZB0461	38399831	17607498	534929	1207 (1-5411)	99.34
		UZB0462	54348229	32738712	533408	3217 (1-6020)	99.52
		UZB0463	42213964	27077273	534390	2569 (1-4169)	99.29
		UZB0464	48344727	14914249	534782	957 (1-2825)	99.06
		UZB0465	61885158	16808200	532866	1516 (1-3367)	99.78
		UZB0466	38709312	20490053	532646	2122 (1-5254)	99.68
		UZB0467	53661978	26942542	535154	1871 (1-4107)	99.19
		UZB0468	191047231	35669146	534468	2956 (1-6220)	99.52
		UZB0469	122137883	56457196	535967	2252 (37-6150)	99.82
		UZB0470	346558870	55402892	1349350	1954 (1-17820)	99.91
		UZB0471	296595244	45303396	1349478	1204 (1-6073)	99.88
		UZB0472	208218046	46809094	1348800	1926 (1-16157)	99.45
		UZB0473	208691602	22826223	1348990	720 (1-7224)	98.79
		UZB0474	166359092	80629311	1350011	3054 (1-27306)	99.99
		UZB0475	121153761	61808604	1350015	2411 (39-17870)	99.98
		UZB0476	212683637	46807129	1350153	1479 (1-28048)	99.99
		UZB0477	197521922	27230693	1350176	801 (1-23457)	99.95
		UZB0478	224723099	63227537	1350054	2102 (1-28963)	99.99
		UZB0479	179647380	32269068	1350018	1023 (1-25228)	99.97
		UZB0480	114771995	27050934	1350015	956 (4-21203)	99.94
		UZB0481	129801249	35750052	1350015	1238 (21-22300)	99.95
		UZB0482	207238524	76441847	1350052	2224 (1-33452)	100
		UZB0483	147163409	68580162	1350116	2688 (1-18383)	99.98
		UZB0484	108097230	51190396	1350015	2045 (34-19234)	99.98
		UZB0485	75104885	37483404	533955	3653 (1-5772)	99.56
		UZB0486	63398401	32945208	534021	2676 (1-5558)	99.5
		UZB0487	65736792	42734154	535730	2929 (1-5884)	99.08
		UZB0488	53851860	32910226	534896	3003 (1-6297)	99.3
		UZB0489	55367365	31462327	532956	3411 (1-6006)	99.74
		UZB0490	62636836	34692772	535099	3136 (1-5663)	99.15
		UZB0491	33423703	23462777	533680	1766 (1-15593)	99.35
		UZB0492	307772250	44528440	1348784	1882 (1-11262)	99.24
		UZB0493	145029484	30998699	1350015	873 (16-10992)	99.9
		UZB0494	156839098	27024619	1350044	853 (1-19806)	99.91
		UZB0495	70316683	17857110	534867	1218 (1-2641)	99.31
		UZB0496	82737363	50033631	533747	4755 (1-8015)	99.66
		UZB0497	90239254	48866870	535737	3405 (1-5900)	99.24
		UZB0498	40252163	29139767	535553	1093 (1-2790)	98.46
		UZB0499	60737100	40012555	534081	3413 (1-7597)	99.56
		UZB0500	55343818	30898283	533311	2858 (1-7045)	99.73
		UZB0501	52263041	29755132	533941	2724 (1-5348)	99.59
		UZB0502	66314066	43337672	534038	4017 (1-9799)	99.61
		UZB0503	75493206	38829895	534343	3310 (1-7555)	99.54
		UZB0504	79148957	40748534	534288	3829 (1-7646)	99.57
		UZB0505	59295862	12316144	532951	1133 (1-8004)	99.58
		UZB0506	83810815	65502772	534178	1695 (1-3196)	99.18
		UZB0507	59741758	30800080	532837	3106 (1-5582)	99.73
		UZB0508	77256371	40174164	534464	3261 (1-6342)	99.47
		UZB0509	77213968	41260455	533791	4230 (1-7354)	99.63
		UZB0510	71966768	43945152	533771	4345 (1-7805)	99.65
		UZB0511	122361369	62608563	533790	6011 (1-19791)	99.69
		UZB0512	112376783	43692448	533885	4446 (1-7661)	99.65
		UZB0513	60255611	27143285	532295	2481 (1-4573)	97.69
		UZB0514	63350309	37588693	534453	3395 (1-6862)	99.49
		UZB0515	69701400	42286381	534319	4131 (1-8018)	99.55
		UZB0516	61076189	42852765	535717	3188 (1-5973)	99.16
		UZB0517	67972038	49688043	535627	2012 (1-5449)	98.9
		UZB0518	67736812	45628420	535002	3625 (1-6953)	99.35
		UZB0519	52047150	29227004	535501	2025 (1-4428)	98.97
		UZB0520	60563023	36180662	534582	3385 (1-6217)	99.34
		UZB0521	83312742	54009568	535734	2991 (1-6299)	99.01
		UZB0522	60221931	34767324	533285	3687 (1-8892)	99.66
		UZB0523	62416139	33139579	534591	2815 (1-5540)	99.29
		UZB0524	62194434	25980640	535046	1818 (1-3850)	99.13
		UZB0525	62505292	47593217	535641	1749 (1-3703)	98.81
		UZB0526	45788931	24285901	532655	2445 (1-4526)	99.84
		UZB0527	45329205	28260936	533834	2739 (1-5017)	99.35
		UZB0528	35443097	20965190	532682	2312 (1-4657)	99.62
		UZB0529	64079748	38535265	533543	3428 (1-8355)	99.73
		UZB0530	43332170	26265593	533868	2325 (1-5449)	99.65
		UZB0531	44285576	7035590	531925	550 (1-1137)	95.5
		UZB0532	39350814	25482481	533961	2457 (1-4593)	99.49
		UZB0533	34419758	21245292	533748	2011 (1-4541)	99.46
		UZB0534	27802438	20076691	532531	2082 (1-8119)	99.78
		UZB0535	33886306	21182161	533735	1966 (1-5146)	99.42
		UZB0536	51574358	34659725	534078	3268 (1-9001)	99.58
		UZB0537	31894103	15676828	532853	1365 (1-4484)	99.64
		UZB0538	82108054	36262142	533096	3812 (1-6129)	99.79
		UZB0539	43554758	20316311	534816	1701 (1-3405)	99.22
		UZB0540	43392861	15251191	533832	1239 (1-2869)	99.45
		UZB0541	40455708	18660320	533199	1646 (1-4111)	99.69
		UZB0542	32450290	14066339	532773	1432 (1-3409)	99.63
		UZB0543	48029361	22279967	532469	2378 (1-5807)	99.78
		UZB0544	63145547	26793346	532635	2870 (1-6364)	99.81
		UZB0545	76901085	41815510	533411	4034 (1-6060)	99.72
		UZB0546	38971934	20597714	532478	2235 (1-4332)	99.73
		UZB0547	45565384	24098019	532438	2610 (1-4985)	99.76
		UZB0548	62142498	46350759	535334	1663 (1-2702)	99.04
		UZB0549	60177721	32289002	533749	2073 (1-4707)	99.58
		UZB0550	42949028	26030586	532823	2818 (1-5968)	99.85
		UZB0551	52971979	28057912	533158	2997 (1-5332)	99.68
		UZB0552	79350309	33729571	533896	2976 (1-7445)	99.65
		UZB0553	74811451	5971882	532841	339 (1-1203)	94.56
		UZB0554	43022491	23746943	532955	2389 (1-6686)	99.62
		UZB0555	61577245	27848214	532916	2823 (1-6529)	99.78
		UZB0556	60083842	35122609	534684	3220 (1-5235)	99.43
		UZB0557	248132791	62194937	1349123	2654 (1-10631)	99.83
		UZB0558	282859599	240346253	1350344	253 (1-2447)	68.37
		UZB0559	173506813	21910147	1348814	996 (1-5264)	98.72
		UZB0560	323336666	36567826	1348835	1299 (1-11960)	99.65
		UZB0561	241839083	27983286	1349010	956 (1-4891)	98.41
		UZB0562	279296295	77055319	1349056	2693 (1-11410)	99.7
		UZB0563	209855969	81397998	1349025	3126 (1-16483)	99.85
		UZB0564	180697007	82327155	1350015	3169 (23-19092)	99.98
		UZB0565	329872788	177935289	1350309	1685 (1-8855)	99.93
		UZB0566	222049956	53773815	1349916	2216 (1-11214)	99.93
		UZB0567	178594601	41433204	1349814	1687 (2-9277)	99.88
		UZB0568	187974699	48139716	1349805	1821 (1-11359)	99.77
		UZB0569	128123068	47950491	1350011	2057 (1-10312)	99.83
		UZB0570	173409554	20243291	1349769	748 (2-6083)	98.8
		UZB0571	245302224	45985835	1350079	1553 (1-19431)	99.97
		UZB0572	152514517	87943252	1350055	3236 (1-22611)	100
		UZB0573	171795889	57795412	1350015	2213 (26-19332)	99.97
		UZB0574	138843788	62870273	1350043	2400 (1-20083)	99.98
		UZB0575	125299483	63976188	1350015	2432 (29-19553)	99.98
		UZB0576	163984768	44383086	1350167	1502 (1-20404)	99.97
		UZB0577	235659303	78277192	1350015	3070 (54-26884)	99.99
		UZB0578	185686442	74754441	1350108	2941 (1-18820)	99.99
		UZB0579	134934076	54504351	1350015	2229 (19-15513)	99.97
		UZB0580	212999824	101408783	1350254	3810 (1-22743)	99.93
		UZB0581	163590376	26867337	1350080	879 (1-17931)	99.98
		UZB0582	171965302	65479375	1350025	2522 (1-21278)	99.97
		UZB0583	187582231	84178645	1350217	3241 (1-19851)	99.98
		UZB0584	139094083	57030255	1350134	2137 (1-13209)	99.96
		UZB0585	170596295	76966473	1350015	3029 (59-26064)	99.99
		UZB0586	118524579	54876204	1350015	2162 (44-17279)	99.98
		UZB0587	151724373	77533014	1350038	2911 (1-23825)	99.99
		UZB0588	123509384	62248497	1350015	2449 (19-22513)	99.99
		UZB0589	155131670	47360645	1350164	1641 (1-22722)	99.97
		UZB0590	185846609	74689861	1350015	2948 (32-17892)	99.98
		UZB0591	176992653	80268594	1350160	3050 (1-32278)	99.93
		UZB0592	142004152	62582731	1350015	2406 (52-20878)	99.98
		UZB0593	179494339	44363215	1350264	1434 (1-17487)	99.96
		UZB0594	179766076	86406986	1350164	3254 (1-23602)	99.99
		UZB0595	178923805	77960431	1350015	3103 (61-22007)	99.99
		UZB0596	189826789	32193878	1350164	804 (20-23961)	99.92
		UZB0597	178870536	95131873	1350200	2189 (1-24995)	99.97
		UZB0598	280307837	119434585	1350186	1972 (1-19168)	99.97
		UZB0599	49208327	29770063	533067	3147 (1-5596)	99.75
		UZB0600	78893110	43494812	535076	4091 (1-8272)	99.39
		UZB0601	67306070	20168717	535874	1002 (1-2299)	99.2
		UZB0602	32571314	18115393	532498	1662 (1-5266)	99.52
		UZB0603	55277549	37819333	535060	2879 (1-4816)	99.28
		UZB0604	66189771	46885060	535621	2739 (1-6147)	99.04
		UZB0605	61076048	26095261	533157	2444 (1-6510)	99.75
		UZB0606	40945107	22518232	532538	2394 (1-4799)	99.79
		UZB0607	72037205	37407548	532784	3721 (1-13119)	99.83
		UZB0608	46906108	25892513	533054	2289 (1-4745)	99.69
		UZB0609	72179456	57049287	535727	2113 (1-8186)	99.02
		UZB0610	48026190	24699435	533662	2339 (1-3724)	99.5
		UZB0611	125874745	58228471	534786	5192 (1-11211)	99.5
		UZB0612	88913180	47496809	534240	3250.5 (1-9338)	99.49
		UZB0613	74059396	45402146	534382	3846 (1-7646)	99.53
		UZB0614	74032944	49343884	535346	4238 (1-6923)	99.37
		UZB0615	58294885	24287557	534475	2056 (1-4897)	99.39
		UZB0616	66812806	40123427	534749	3781 (1-10642)	99.4
		UZB0617	66677787	38978407	535239	3583 (1-7511)	99.36
		UZB0618	76463573	52628279	535759	1923 (1-4713)	98.77
		UZB0619	71171623	52384184	535746	1912 (1-5900)	99.09
		UZB0620	62416834	37484282	533006	3844 (1-7584)	99.78
		UZB0621	56949243	26029582	535481	1547 (1-3637)	99.2
		UZB0622	34575096	20317764	532599	2017 (1-12508)	99.62
		UZB0623	42621431	25759023	532448	2819 (1-4721)	98.37
		UZB0624	28445685	20649285	532698	2062 (1-4460)	99.74
		UZB0625	43968357	24900750	533075	2473 (1-9757)	99.7
		UZB0626	64342066	36675817	533281	3814 (1-7702)	99.75
		UZB0627	67351892	50130700	535008	1628 (1-3440)	99.01
		UZB0628	75024753	47830040	535741	2587 (1-6560)	99.02
		UZB0629	46954198	29949286	532899	3189 (1-6131)	99.85
		UZB0630	57855999	42051091	535564	2101 (1-4470)	99.03
		UZB0631	54490669	32945776	532758	3387 (1-8307)	99.76
		UZB0632	42127491	20890969	532412	2236 (1-5502)	99.7
		UZB0633	84940930	31302582	532687	3310 (1-7167)	99.84
		UZB0634	50160148	25110170	532560	2574 (1-6203)	99.87
		UZB0635	41032092	22740231	533001	2133 (1-8731)	99.78
		UZB0636	338685895	41545117	1348876	1502 (1-13994)	99.74
		UZB0637	354023556	67966130	1349077	2548 (1-18210)	99.93
		UZB0638	146631815	34611425	1350015	1020 (7-10864)	99.88
		UZB0639	224152874	168427121	1350344	1336 (1-11142)	99.93
		UZB0640	183198520	77290451	1350164	2937 (1-23798)	99.98
		UZB0641	134256003	67198656	1350015	2574 (69-18664)	99.99
		UZB0642	216767733	99135954	1350106	3858 (1-24749)	99.99
		UZB0643	223590903	94835327	1350042	3677 (1-26020)	100
		UZB0644	167574268	67668302	1350116	2543 (1-19946)	99.98
		UZB0645	192223560	95935678	1350105	3682 (1-21049)	99.99
		UZB0646	123155453	63249945	1350103	2530 (1-20068)	99.98
		UZB0647	230629498	101695056	1350124	3912 (1-22792)	99.97
		UZB0648	182040391	81799983	1350015	3046 (18-27581)	99.99
		UZB0649	135488459	53808122	1350103	1956 (1-14861)	99.97
		UZB0650	52095470	26738799	533641	2606 (1-4404)	99.6
		UZB0651	64221273	34744190	533493	3383 (1-5746)	99.63
		UZB0652	49353465	26597176	532839	2893 (1-7085)	99.71
		UZB0653	63397648	28000077	532963	3055 (1-6121)	99.7
		UZB0654	48868037	25164794	533716	2346 (1-4203)	99.6
		UZB0655	51918700	33298966	533492	3086 (1-6372)	99.49
		UZB0656	47209248	32334965	535625	2183 (1-5558)	99.06
		UZB0657	51059821	24072137	532623	2562 (1-4707)	99.75
		UZB0658	227892100	108058699	1350189	4234 (1-21378)	99.99
		UZB0659	144426288	69966964	1350102	2630 (1-25504)	99.98
		UZB0660	251851162	53798465	1349174	2158 (1-8816)	99.58
		UZB0661	256513495	61764888	1350106	2108 (1-18114)	99.98
		UZB0662	83676394	43845030	534536	4185 (1-8973)	99.47
		UZB0663	71690582	38356169	534636	3453 (1-6826)	99.4
		UZB0664	70988986	48745283	535929	3569 (1-7976)	99.23
		UZB0665	66081693	40137636	535022	3477 (1-8163)	99.37
		UZB0666	44859984	22523685	533262	2299 (1-5441)	99.61
		UZB0667	74571337	20162166	533411	1601 (1-8384)	99.71
		UZB0668	65323782	37324252	533242	3731 (1-10026)	99.73
		UZB0669	62414877	16464731	534883	735 (1-2681)	99.4
		UZB0670	33721298	9746810	532890	725 (1-3133)	99.39
		UZB0671	47279509	30420505	532148	3157 (1-5972)	98.14
		UZB0672	72356676	40619761	535384	3395 (1-6623)	99.19
		UZB0673	76584729	36101661	532879	3803 (1-6945)	99.83
		UZB0674	57490541	26466475	533625	2621 (1-4595)	99.6
		UZB0675	96254575	42981679	1350015	1618 (2-11217)	99.93
		UZB0676	159446883	75615404	1350069	2858 (1-29789)	99.98
		UZB0677	180414916	46385532	1350015	1589 (23-22386)	99.97
		UZB0678	189802697	71652326	1350015	2808 (17-16393)	99.98
		UZB0679	160189084	85049527	1350015	3196 (57-20688)	100
		UZB0680	75631663	37157892	533131	3616 (1-6803)	99.19
		UZB0681	66972518	39485382	532675	4168 (1-10035)	99.86
		UZB0682	69976349	43022177	535383	3138 (1-5861)	99.11
		UZB0683	49768475	24685554	532986	2405 (1-5338)	99.76
		UZB0684	54206235	31526645	533446	3210 (1-9785)	99.66
		UZB0685	60908245	35188150	532961	3553 (1-8538)	99.78
		UZB0686	111783088	23723219	1349751	955 (4-6098)	99.11
		UZB0687	159190945	85794084	1350015	3232 (78-18925)	99.99
		UZB0688	173283156	86228308	1350130	3103 (1-28273)	99.97
		UZB0689	108779918	23460366	1350015	815 (14-16613)	99.77
		UZB0690	211677759	70175710	1350164	2004 (4-25890)	99.99
		UZB0691	60089236	9375864	533623	644 (1-2426)	99.63
		UZB0692	56736542	12295353	534423	759 (1-1538)	99.14
		UZB0693	53857838	31652114	533410	3181 (1-8969)	99.57
		UZB0694	37937198	25519811	534683	2122 (1-5602)	99.17
		UZB0695	40083978	30549211	535343	2331 (1-6169)	99.14
		UZB0696	123839073	46033180	1349751	1885 (15-8422)	99.85
		UZB0697	260913341	39786428	1350015	1416 (39-16609)	99.96
		UZB0698	311151422	64707672	1349089	2506 (1-11485)	99.72
		UZB0699	191479416	95101993	1350015	3305 (81-22582)	100
		UZB0700	104839462	62485338	1350015	2402 (28-19270)	99.98
		UZB0701	146448454	71837990	1350280	2535 (1-28027)	99.98
		UZB0702	197246109	69225464	1350011	2560 (1-34961)	99.96
		UZB0703	335349074	286869324	1350344	204 (1-22752)	51.87
		UZB0704	107134180	34479375	1348738	1406 (1-8232)	99.76
		UZB0705	72316008	28356661	535011	2383 (1-8828)	99.39
		UZB0706	67368065	52562585	535750	3522 (1-8405)	99.19
		UZB0707	51591930	32224338	534241	2978 (1-9945)	99.36
		UZB0708	228471950	25142389	1350042	781 (1-22443)	99.97
		UZB0709	68187300	29348052	532929	2994 (1-7554)	99.75
		UZB0710	269965966	46428342	1350049	1405 (1-25703)	100
		UZB0711	63494588	27608697	535185	2022 (1-6090)	99.13
		UZB0712	49546517	29507564	534420	2706 (1-6102)	99.49
		UZB0713	33055938	20090643	532674	2108 (1-5153)	99.62
		UZB0714	57603892	21667871	532208	2248 (1-5102)	99.86
		UZB0715	64892068	33073600	533100	3039 (1-7048)	99.77
		UZB0716	374224619	82187922	1350164	2534 (3-27993)	99.99
		UZB0717	96062043	47536822	535249	3877 (1-8251)	99.33
		UZB0718	61277899	30692159	534764	2724 (1-6886)	99.4
		UZB0719	177175364	72563874	1350033	2713 (1-22829)	99.98
		UZB0720	199524872	76599485	1350093	2798 (1-25859)	99.99
		UZB0721	62011925	35826431	532986	3158 (1-8103)	99.77
		UZB0722	159072586	29148259	1350015	858 (15-23495)	99.99
		UZB0723	75128574	39771747	535792	1945 (1-4775)	99.16
		UZB0724	54054255	33424363	532995	3300 (1-6605)	99.82
		UZB0725	91289867	36381573	533876	3186 (1-8934)	99.65
		UZB0726	29556827	19636385	532600	2148 (1-4134)	99.74
		UZB0727	52792401	14608262	532891	1131 (1-2993)	98.3
		UZB0728	113299501	50354316	1350133	1725 (1-24630)	99.99
		UZB0729	80037013	46777882	534234	4209 (1-11603)	99.54
		UZB0730	69621129	19788369	533192	1549 (1-4308)	99.3
		UZB0731	38214237	26578700	535192	2122 (1-20384)	99.22
		UZB0732	102415690	43420970	1350022	1717 (1-15514)	99.97
		UZB0733	214279234	96221256	1350164	3010 (1-33849)	99.91
		UZB0734	155674578	57552755	1350116	2167 (1-21769)	99.97
		UZB0735	54555178	32649524	533835	3326 (1-8732)	99.55
		UZB0736	73922065	38832014	534853	3666 (1-7140)	99.45
		UZB0737	126488977	72007997	1350045	2745 (1-22480)	99.97
		UZB0738	182213587	84376547	1350015	3386 (28-22142)	100
		UZB0739	60791974	38242372	533695	3567 (1-9093)	99.6
		UZB0740	146538240	74841442	1350015	2850 (25-20498)	99.97
		UZB0741	247391530	86097690	1350015	3168 (45-28994)	99.99
		UZB0742	226086295	27408471	1350152	851 (1-21176)	99.98
		UZB0743	209378028	95392537	1350116	3551 (1-28011)	99.97
		UZB0744	52390919	20282942	532362	2129 (1-4001)	99.76
		UZB0745	50174630	28896055	532296	2724 (1-5067)	98.97
		UZB0746	77603791	33056328	532784	3308 (1-9410)	99.72
		UZB0747	43153735	24561961	533069	2536 (1-5230)	99.63
		UZB0748	171840649	60212884	1348885	2712 (1-11164)	99.76
		UZB0749	136900565	73814829	1350066	2706 (1-38757)	99.98
		UZB0750	191100422	94714548	1350114	3671 (1-25909)	99.99
		UZB0751	64054799	39925221	535429	3310 (1-8815)	99.27
		UZB0752	45987601	23806639	532483	2469 (1-5305)	99.79
		UZB0753	67769434	47993032	535706	2197 (1-11050)	98.86
		UZB0754	285791623	27295457	1350130	805 (1-20999)	99.96
		UZB0755	60009083	26456838	534251	1250 (1-10979)	99.51
		UZB0756	83352362	35317446	533586	3371 (1-6289)	99.7
		UZB0757	165115406	39978189	1350015	1420 (14-19043)	99.95
		UZB0758	55494546	31927733	532883	3122 (1-14195)	99.71
		UZB0759	65965465	34955390	533206	3101 (1-20042)	99.6
		UZB0760	47558849	31614474	535240	2208 (1-8008)	99.11
		UZB0761	99161238	49943279	533566	4172 (1-27671)	99.7
		UZB0762	54066958	34175258	535508	2190 (1-6326)	99.14
		UZB0763	60143437	24571798	532469	2568 (1-6598)	99.82
		UZB0764	75189907	39388816	534053	2749 (1-6135)	99.5
		UZB0765	75214633	37574151	532863	3631 (1-25133)	99.81
		UZB0766	48686748	29273809	532968	2955 (1-7088)	99.74
		UZB0767	56825913	29682762	533040	2873 (1-16350)	99.74
		UZB0768	40636425	25923834	532839	2393 (1-9634)	99.66
		UZB0769	55123094	30255152	532910	3128 (1-5512)	99.74
		UZB0770	143937202	38119435	1350015	1291 (15-23460)	99.88
		UZB0771	81697038	27047238	532846	2796 (1-7991)	99.76
		UZB0772	87105720	50054333	534499	4860 (1-9096)	99.54
		UZB0773	157381155	79296366	1350184	3124 (1-19102)	99.98
		UZB0774	76626492	39418123	534469	3487 (1-8906)	99.54
		UZB0775	135057249	65084865	1350015	2479 (24-29601)	99.97
		UZB0776	130769527	68209646	1350155	2451 (1-28348)	99.98
		UZB0777	174682226	71230006	1350198	2521 (1-23624)	99.98
		UZB0778	49026507	24101333	532489	2481 (1-16402)	99.77
		UZB0779	363832058	51438688	1350276	1238 (1-32453)	99.98
		UZB0780	129635854	57909191	1350198	1843 (1-44767)	99.98
		UZB0781	54969833	23438736	532620	2474 (1-5736)	99.7
		UZB0782	57713892	23807806	532810	2084 (1-4374)	99.11
		UZB0783	61546806	33881317	532904	3237 (1-6030)	99.68
		UZB0784	41200155	24939869	532831	2609 (1-11715)	99.69
		UZB0785	75918800	42377207	535124	4000 (1-8064)	99.37
		UZB0786	148025187	72762390	1350144	2521 (1-25398)	99.93
		UZB0787	313408956	98874360	1350105	3528 (1-38066)	99.99
		UZB0788	122070633	33249895	1348792	1459 (1-10096)	99.26
		UZB0789	71164944	35539335	532637	3640 (1-8044)	99.78
		UZB0790	215192139	118488718	1350129	4477 (1-32815)	99.99
		UZB0791	155620698	49320129	1350103	1759 (1-24138)	99.98
		UZB0792	42134434	24557199	532736	2712 (1-5884)	99.72
		UZB0793	78108429	51642760	535340	1373 (1-4455)	99.07
		UZB0794	51444154	16586192	534679	1275 (1-3481)	99.44
		UZB0795	50837032	29260296	532361	3089 (1-5764)	99.86
		UZB0796	167481792	28235870	1350068	828 (1-22357)	99.97
		UZB0797	55780932	29315986	532530	2839 (1-6779)	99.85
		UZB0798	192158914	51744118	1350015	1312 (11-14197)	99.94
		UZB0799	32640623	16963256	532558	1801 (1-3336)	99.67
		UZB0800	39712755	24607232	533466	2547 (1-5280)	99.64
		UZB0801	60080791	33895270	532954	3687 (1-6792)	99.71
		UZB0802	64447980	36868277	533507	3731 (1-7861)	99.69
		UZB0803	87620503	48655846	533891	4654 (1-7323)	99.65
		UZB0804	51109735	35303656	534194	2158 (1-11808)	99.52
		UZB0805	75214329	42844300	533750	4205 (1-11092)	99.59
		UZB0806	142612662	72520981	1350015	2799 (20-23083)	99.97
		UZB0807	63559257	11230117	533393	981 (1-2103)	99.55
		UZB0808	72809551	36288922	533646	3593 (1-7893)	99.67
		UZB0809	54975570	31685621	532717	3152 (1-9045)	99.87
		UZB0810	73925903	36665106	533171	3754 (1-8267)	99.74
		UZB0811	56027566	30619133	534354	2916.5 (1-5387)	99.43
		UZB0812	385257659	68300399	1350052	2322 (1-28358)	100
		UZB0813	61186607	26510781	532712	2618 (1-4969)	99.78
		UZB0814	148032965	55505278	1350015	2025 (8-21724)	99.98
		UZB0815	37441743	27052638	533807	2682 (1-4627)	99.53
		UZB0816	173177757	100120722	1350142	3839 (1-27429)	99.98
		UZB0817	247392332	67713377	1349908	2822 (1-12548)	99.92
		UZB0818	42683815	26349044	532702	2614 (1-6591)	99.66
		UZB0819	53131876	30329381	533346	2875 (1-5452)	99.62
		UZB0820	51800162	35810322	533946	3434 (1-13348)	99.53
		UZB0821	61897475	36646198	535299	2607 (1-6369)	99.32
		UZB0822	66969090	42109719	535627	1749 (1-3849)	98.83
		UZB0823	226987445	88424468	1350164	3135 (4-21227)	99.93
		UZB0824	56167017	30861500	532707	3245 (1-6430)	99.78
		UZB0825	306215602	28164112	1350116	940 (1-15226)	99.91
		UZB0826	183753704	35860205	1350203	1146 (1-16017)	99.98
		UZB0827	184447407	22087072	1350096	620 (1-20429)	99.96
		UZB0828	68869427	40204050	532681	3950 (1-9202)	99.84
		UZB0829	35633111	20387072	532614	1968 (1-3904)	99.2
		UZB0830	45160135	25384698	532726	2805 (1-5424)	99.71
		UZB0831	48766852	22960071	532575	1926 (1-4014)	97.19
		UZB0832	127714710	16655761	1348732	682 (1-5211)	97.56
		UZB0833	64129871	32842759	534320	3146 (1-6707)	99.5
		UZB0834	58282778	44659826	535017	1325 (1-2720)	99.09
		UZB0835	155085290	26553004	1350121	899 (1-16874)	99.96
		UZB0836	86165367	45710980	535221	3921 (1-9068)	99.33
		UZB0837	69010226	31370000	534845	2428 (1-5609)	99.36
		UZB0838	72204530	26125466	533735	2078 (1-4718)	99.58
		UZB0839	67403946	35813185	534421	3251 (1-6244)	99.44
		UZB0840	48011984	21214000	534141	1706 (1-3335)	99.24
		UZB0841	156945135	66172895	1350015	2469 (24-22123)	99.97
		UZB0842	136298593	72658653	1350139	2768 (1-22213)	99.98
		UZB0843	326683651	41963123	1350023	1448 (1-19564)	99.98
		UZB0844	60387756	37656164	534290	3657 (1-7228)	99.43
		UZB0845	59867836	34643024	533147	3537 (1-7438)	99.66
		UZB0846	534804900	125130910	1349522	4867 (1-23161)	99.9
		UZB0847	430895877	72745520	1349122	2525 (1-19909)	99.96
		UZB0848	44841607	21374486	533161	1895 (1-5354)	99.66
		UZB0849	74253766	35026261	532792	3553 (1-10098)	99.85
		UZB0850	56352678	29355028	533750	2521 (1-5285)	99.63
		UZB0851	168949034	76562883	1348842	3237 (1-14820)	99.92
		UZB0852	200210061	74859003	1350015	2988 (33-18145)	99.99
		UZB0853	55433951	29811608	532800	3083 (1-6185)	99.84
		UZB0854	61716265	30003730	532829	3077 (1-5069)	99.81
		UZB0855	237328654	106172379	1350224	3975 (1-27012)	99.98
		UZB0856	212166393	49246459	1349783	2093 (2-9246)	99.89
		UZB0857	179435502	92941773	1350145	3421 (1-32998)	99.98
		UZB0858	171978002	38544095	1350015	1251 (18-25435)	99.92
		UZB0859	230560543	131319268	1350208	3195 (1-26331)	99.98
		UZB0860	191254839	71254351	1350078	2418 (1-27586)	99.99
		UZB0861	40833259	12605860	532954	1194 (1-2372)	99.68
		UZB0862	104030273	54209608	1350015	2020 (30-31395)	99.99
		UZB0863	162001133	72241650	1350134	2802 (1-23975)	99.98
		UZB0864	164830280	39207949	1350084	1385 (1-17559)	99.98
		UZB0865	52009019	32562979	534706	3112 (1-8220)	99.39
		UZB0866	39672095	19207366	532680	1982 (1-4281)	99.78
		UZB0867	57751493	24198509	533423	2222 (1-4785)	99.56
		UZB0868	270336034	90321883	1350015	3150 (187-48554)	100

## Sheet: Sup-Table S3
			Supplementary table S3
					Basis of classification	Examples
			BRAF class	I	(In)dependency on dimerization/RAS+CRAF for signaling	V600E/K/R (three members only)
				II		G469A/V, L597V
				III		D594A/D/E, G466A
			KRAS class	Hydrolysis	Loss of GTPase activity, a gain in Guanosin Exchange Factor recruitment, or a combination of both	G12C/D/V
				Exchange		G13D, V14I, A18T
				Hybrid		A59T, G60D, Q61H
			EGFR class	Classical-like	Mutation impact on EGFR drug-binding domain 3D structure and drug response	Ex19del, L858R, L861Q
				Ex20ins-L		A767insASV, D770insNPG, H773insNPH
				PACC		(Ex19del & L792H), (L858R & C797S), L718V
				T790M-like-3R		(Ex19del & T790M & C797S), (L858R & T790M & L718Q), (L718Q & T790M)
				T790M-like-3S		T790M, (Ex19del & T790M & L718V), (L858R &T790M)

## Sheet: Sup-Table S4
		Supplementary table S4
		BRAF∩KRAS		EGFR∩KRAS		BRAF∩EGFR
		BRAF	KRAS	EGFR	KRAS	BRAF	EGFR
		X47_splice, A145Tfs*13, V144Afs*39	X38_splice, I187V	R165Q	G12D (driver)	V600E (driver)	P753S
		R682Q	G12D (driver)	V592F	G12V (driver), G12C (driver), G12F (driver)	R682Q	A864V (driver)
		E204L	G12D (driver)	A1048V	G12D (driver)	S273N, R506G	Y1069C, Q408R
		G464V (driver)	G13D (driver)	E543fs, E928G, V323I, G640Wfs*3	P140H	P403Lfs*8	A289V (driver), G614S
		G30_A33del	G12D (driver)	A864V (driver)	G12D (driver)	V600E (driver)	T678M
		E204L, E204V, E204*	G12D (driver)	R309G	Q61K (driver), Q61K (driver)	G30_A33del	M600V
		T529A	G12D (driver)	A289V (driver)	V160A	V600E (driver)	E758K
		I326V	G12R (driver)	Y270*	G12D (driver)	P403Lfs*8	R973Q
		R726C	G12D (driver)	Q1159H	G13C (driver)	R726C	V292M (driver), X984_splice
		D22N	G12D (driver)	K28T	R164*	V600E (driver)	S306L
		I326V	G12D (driver)	K28N	A146T (driver)	I326V	N234D
		A400V	G12D (driver)	A864V (driver)	A59T (driver)	V600E (driver)	Q486E, E734*, T940A
		G464E (driver)	G12D (driver)	V292M (driver), X984_splice	G12D (driver)	R682Q	S1025N
		X710_splice	G12D (driver)	G917R	G12A (driver)	A712T, A404Cfs*9	G573*
		R682Q	G12D (driver)	W1157C	G12D (driver)	A728V (driver)	R451C
		R435S	G12A (driver)	S1025N	G12D (driver)	K499T (driver)	A419V, K28Q, E697K
		D211G	G12D (driver)	T751I	G12A (driver)	D361G	C523R
		D361G	K185Nfs*4	Q71*	K185Nfs*4, X38_splice	A115V	X950_splice
		T529A	G12D (driver)	Q701R	G12V (driver)	D361G	C523R
		D361G	G12D (driver), K185Nfs*4	A1048V	G13D (driver)	V600E (driver)	E134*
		G464E (driver)	G12D (driver)	R677C	V14I (driver)	G464E (driver), E451K (driver)	P386del
		I326V	G12S (driver)	K209N	A146T (driver)	V600E (driver)	I351V, R748K
				R165Q	G12D (driver)	V600E (driver)	P1098S
				Q1174R	G12D (driver)	V600E (driver)	K852R
				C523R	K185Nfs*4
				C523R	G12D (driver), K185Nfs*4
				A1118T	G12D (driver)

## Sheet: Sup-Table S5
				Class	Comutation	notCLASSandCOMUTATION	CLASSandNotCOMUTATION	notCLASSandNotCOMUTATION	fisherTwoSided	significantTwoSided	fisherLess	standardError
						N of Clsss in co	N of non-Class in co	N of class in non-co	N of non-class in non-co	significantTwoSided	fisherLess	standardError
				Supplementary table S5
				Co Group	Class	(N) Class in co	(N) non-Class in co	(N) class in non-co	(N) non-class in non-co	Two-sided Fisher's p-value	significant Two-Sided	Odds Ratio	SE
				BRAF∩KRAS	BRAF class
					I	0	22	101	63	6.09143e-09	TRUE	0.0139026	1.43876
					II	3	19	10	154	0.186891	FALSE	2.64	0.66
					III	0	22	3	161	1	FALSE	1.0254	1.52851
					KRAS class
					Hydrolysis	19	3	137	64	0.089496	FALSE	2.61	0.6
					Exchange	1	21	37	164	0.13649	FALSE	0.31	0.86
					Hybrid	0	22	15	186	0.372713	FALSE	0.267384	1.45407
				EGFR∩KRAS	EGFR class
					Classical_like	0	27	12	82	0.0661971	FALSE	0.12	1.45893
					Ex20ins_L	0	27	0	94	1	FALSE	3.43636	2.0117
					PACC	0	27	2	92	1	FALSE	0.672727	1.56434
					T790M_like_3R	0	27	0	94	1	FALSE	3.43636	2.0117
					T790M_like_3S	0	27	2	92	1	FALSE	0.672727	1.56434
					KRAS class
					Hydrolysis	15	12	141	55	0.115081	FALSE	0.487589	0.41
					Exchange	5	22	33	163	0.78809	FALSE	1.19	0.51
					Hybrid	2	25	13	183	0.700011	FALSE	1.33	0.72
				BRAF∩EGFR	BRAF class
					I	9	15	92	70	0.0837733	FALSE	0.47	0.44
					II	1	23	12	150	1	FALSE	0.77	0.89
					III	0	24	3	159	1	FALSE	0.93	1.53
					EGFR class
					Classical_like	0	24	12	85	0.121069	FALSE	0.139592	1.46031
					Ex20ins_L	0	24	0	97	1	FALSE	3.97959	2.01273
					PACC	0	24	2	95	1	FALSE	0.779592	1.56566
					T790M_like_3R	0	24	0	97	1	FALSE	3.97959	2.01273
					T790M_like_3S	0	24	2	95	1	FALSE	0.779592	1.56566

## Sheet: Sup-Table S6
	Supplementary table S6- Tissue types in patients with yet co-occurrence of mutually exclusive mutations with statistical significance
		BRAF/AF	KRAS/AF	EGFR/AF	Tissue
	BRAF∩KRAS	K601E (driver)/na	G12D (driver)/na	no alteration	Colorectal Adenocarcinoma
		V600E (driver)/0.31, K205Q/0.42, P403Cfs*9/0.33	G12D (driver)/0.48	no alteration	Colon Adenocarcinoma
		V600E (driver)/0.15	G13D (driver)/0.07	no alteration	Mucinous Adenocarcinoma of the Colon and Rectum
		V600E (driver)/0.25	G12A (driver)/0.09	no alteration	Colon Adenocarcinoma
		G469A (driver)/0.12	G12D (driver)/0.04	no alteration	Lung Adenocarcinoma
		V600E (driver)/0.19, R360Q/0.20	G12D (driver)/0.20	no alteration	Colon Adenocarcinoma
	EGFR∩KRAS	no alteration	Q61H (driver)/0.04, Q22K (driver)/0.03	L858R (driver)/0.59	Lung Adenocarcinoma
		no alteration	G12C (driver)/na	E746_A750del (driver)/na	Non-Small Cell Lung Cancer
	BRAF∩EGFR	V600E (driver)/na	no alteration	L858R (driver)/na	Lung Adenocarcinoma

## Sheet: Sup-Table-S7a-CRC-KRAS-BRAF
Overall
Only KRAS
Case ID	Study ID	Number at Risk	Status	Survival Rate	Time (months)					Group	Status	Overall Survival
TCGA-AA-3845	coadread_tcga_pan_can_atlas_2018	1032	1	0.999031	0					1	1	0
TCGA-AA-3852	coadread_tcga_pan_can_atlas_2018	1031	1	0.998062	0					1	1	0
TCGA-AG-A01W	coadread_tcga_pan_can_atlas_2018	1030	0	0.998062	0					1	0	0
TCGA-AA-3695	coadread_tcga_pan_can_atlas_2018	1029	0	0.998062	0					1	0	0
TCGA-AA-3814	coadread_tcga_pan_can_atlas_2018	1028	0	0.998062	0					1	0	0
P-0011109	crc_msk_2017	1027	0	0.998062	0					1	0	0
SER-SILU-CC-P0287	coad_silu_2022	1026	1	0.997089	0.13					1	1	0.13
P-0011511	crc_msk_2017	1025	0	0.997089	0.27					1	0	0.27
TCGA-AM-5820	coadread_tcga_pan_can_atlas_2018	1024	0	0.997089	0.460269					1	0	0.460269
TCGA-F4-6854	coadread_tcga_pan_can_atlas_2018	1023	0	0.997089	0.526022					1	0	0.526022
P-0070822	coadread_mskresistance_2022	1022	1	0.996114	0.559					1	1	0.559
P-0004862	crc_msk_2017	1021	0	0.996114	0.57					1	0	0.57
P-0009200	bowel_colitis_msk_2022	1020	1	0.995137	0.592					1	1	0.592
P-0006559	crc_msk_2017	1019	0	0.995137	0.67					1	0	0.67
P-0013822	crc_msk_2017	1018	0	0.995137	0.7					1	0	0.7
SER-SILU-CC-P0247	coad_silu_2022	1017	1	0.994159	0.76					1	1	0.76
TCGA-AA-A02O	coadread_tcga_pan_can_atlas_2018	1016	0	0.994159	0.920538					1	0	0.920538
TCGA-AA-3818	coadread_tcga_pan_can_atlas_2018	1015	1	0.993179	0.986291					1	1	0.986291
TCGA-AG-3727	coadread_tcga_pan_can_atlas_2018	1014	0	0.993179	0.986291					1	0	0.986291
TCGA-AG-3742	coadread_tcga_pan_can_atlas_2018	1013	0	0.993179	0.986291					1	0	0.986291
TCGA-AG-3878	coadread_tcga_pan_can_atlas_2018	1012	0	0.993179	0.986291					1	0	0.986291
P-0020263	crc_apc_impact_2020	1011	0	0.993179	1					1	0	1
TCGA-AG-3896	coadread_tcga_pan_can_atlas_2018	1010	0	0.993179	1.01917					1	0	1.01917
TCGA-AG-A020	coadread_tcga_pan_can_atlas_2018	1009	0	0.993179	1.01917					1	0	1.01917
P-0009200	crc_apc_impact_2020	1008	1	0.992194	1.1					1	1	1.1
P-0008128	crc_msk_2017	1007	0	0.992194	1.27					1	0	1.27
P-0010898	crc_msk_2017	1006	0	0.992194	1.3					1	0	1.3
P-0015946	crc_apc_impact_2020	1005	1	0.991207	1.5					1	1	1.5
TCGA-5M-AAT4	coadread_tcga_pan_can_atlas_2018	1004	1	0.990219	1.61094					1	1	1.61094
P-0009200	crc_msk_2017	1003	1	0.989232	1.87					1	1	1.87
P-0009712	crc_msk_2017	1002	1	0.988245	1.87					1	1	1.87
P-0003499	crc_msk_2017	1001	1	0.987257	1.9					1	1	1.9
P-0040342	bowel_colitis_msk_2022	1000	1	0.98627	1.907					1	1	1.907
TCGA-CK-6748	coadread_tcga_pan_can_atlas_2018	999	0	0.98627	2.00546					1	0	2.00546
P-0007999	bowel_colitis_msk_2022	998	1	0.985282	2.137					1	1	2.137
P-0013055	crc_msk_2017	997	0	0.985282	2.27					1	0	2.27
P-0015730	crc_apc_impact_2020	996	1	0.984293	2.6					1	1	2.6
P-0021351	crc_apc_impact_2020	995	1	0.983304	2.6					1	1	2.6
P-0012810	crc_msk_2017	994	0	0.983304	2.6					1	0	2.6
P-0003774	crc_apc_impact_2020	993	0	0.983304	2.7					1	0	2.7
P-0012723	bowel_colitis_msk_2022	992	1	0.982312	2.729					1	1	2.729
SER-SILU-CC-P0129	coad_silu_2022	991	1	0.981321	2.76					1	1	2.76
P-0069572	coadread_mskresistance_2022	990	0	0.981321	2.762					1	0	2.762
P-0013088	crc_msk_2017	989	0	0.981321	2.8					1	0	2.8
TCGA-AA-A02E	coadread_tcga_pan_can_atlas_2018	988	1	0.980328	2.95887					1	1	2.95887
09CO006	coad_cptac_2019	987	0	0.980328	3					1	0	3
P-0005910	crc_msk_2017	986	0	0.980328	3					1	0	3
P-0006460	crc_msk_2017	985	1	0.979333	3.17					1	1	3.17
TCGA-AZ-6607	coadread_tcga_pan_can_atlas_2018	984	1	0.978337	3.18901					1	1	3.18901
P-0006460	crc_apc_impact_2020	983	1	0.977342	3.2					1	1	3.2
P-0004502	crc_msk_2017	982	1	0.976347	3.47					1	1	3.47
TCGA-EF-5830	coadread_tcga_pan_can_atlas_2018	981	0	0.976347	3.48489					1	0	3.48489
SER-SILU-CC-P0393	coad_silu_2022	980	1	0.97535	3.65					1	1	3.65
P-0002665	crc_apc_impact_2020	979	1	0.974354	3.8					1	1	3.8
P-0013704	crc_apc_impact_2020	978	1	0.973358	3.8					1	1	3.8
P-0012723	crc_apc_impact_2020	977	1	0.972362	3.8					1	1	3.8
TCGA-AG-4021	coadread_tcga_pan_can_atlas_2018	976	1	0.971365	3.97804					1	1	3.97804
TCGA-AA-A00N	coadread_tcga_pan_can_atlas_2018	975	1	0.970369	4.01091					1	1	4.01091
P-0006181	crc_msk_2017	974	0	0.970369	4.03					1	0	4.03
P-0003514	crc_apc_impact_2020	973	1	0.969372	4.1					1	1	4.1
P-0005172	crc_msk_2017	972	0	0.969372	4.47					1	0	4.47
SER-SILU-CC-P0056	coad_silu_2022	971	1	0.968374	4.7					1	1	4.7
P-0002665	crc_msk_2017	970	1	0.967375	4.7					1	1	4.7
P-0012781	crc_apc_impact_2020	969	0	0.967375	4.7					1	0	4.7
TCGA-D5-6537	coadread_tcga_pan_can_atlas_2018	968	1	0.966376	4.79995					1	1	4.79995
TCGA-4N-A93T	coadread_tcga_pan_can_atlas_2018	967	0	0.966376	4.79995					1	0	4.79995
P-0001020	crc_msk_2017	966	0	0.966376	4.8					1	0	4.8
P-0003483	crc_apc_impact_2020	965	1	0.965374	4.9					1	1	4.9
P-0012723	crc_msk_2017	964	1	0.964373	5.03					1	1	5.03
TCGA-AA-3696	coadread_tcga_pan_can_atlas_2018	963	1	0.963372	5.03008					1	1	5.03008
TCGA-AZ-4616	coadread_tcga_pan_can_atlas_2018	962	1	0.96237	5.12871					1	1	5.12871
SER-SILU-CC-P0202	coad_silu_2022	961	1	0.961369	5.29					1	1	5.29
SER-SILU-CC-P0259	coad_silu_2022	960	1	0.960367	5.39					1	1	5.39
P-0003514	crc_msk_2017	959	1	0.959366	5.73					1	1	5.73
P-0020234	crc_apc_impact_2020	958	0	0.959366	5.8					1	0	5.8
P-0003483	crc_msk_2017	957	1	0.958363	5.87					1	1	5.87
TCGA-DM-A285	coadread_tcga_pan_can_atlas_2018	956	1	0.957361	5.88487					1	1	5.88487
TCGA-AA-3681	coadread_tcga_pan_can_atlas_2018	955	0	0.957361	5.9835					1	0	5.9835
TCGA-AG-A00C	coadread_tcga_pan_can_atlas_2018	954	0	0.957361	6.01637					1	0	6.01637
P-0013785	crc_msk_2017	953	0	0.957361	6.03					1	0	6.03
P-0012781	crc_msk_2017	952	0	0.957361	6.07					1	0	6.07
P-0010499	crc_apc_impact_2020	951	1	0.956354	6.4					1	1	6.4
P-0001394	crc_msk_2017	950	0	0.956354	6.4					1	0	6.4
P-0015642	crc_apc_impact_2020	949	1	0.955346	6.6					1	1	6.6
P-0011264	crc_msk_2017	948	0	0.955346	6.63					1	0	6.63
P-0005381	crc_msk_2017	947	0	0.955346	6.7					1	0	6.7
TCGA-AZ-6599	coadread_tcga_pan_can_atlas_2018	946	1	0.954337	6.77253					1	1	6.77253
TCGA-AA-3511	coadread_tcga_pan_can_atlas_2018	945	0	0.954337	6.96979					1	0	6.96979
TCGA-AA-3663	coadread_tcga_pan_can_atlas_2018	944	0	0.954337	6.96979					1	0	6.96979
P-0004549	crc_apc_impact_2020	943	1	0.953325	7					1	1	7
P-0003774	crc_msk_2017	942	0	0.953325	7.13					1	0	7.13
P-0022243	crc_apc_impact_2020	941	1	0.952311	7.3					1	1	7.3
P-0014195	crc_msk_2017	940	0	0.952311	7.37					1	0	7.37
P-0001346	crc_apc_impact_2020	939	1	0.951297	7.4					1	1	7.4
P-0059968	bowel_colitis_msk_2022	938	1	0.950283	7.595					1	1	7.595
P-0007999	crc_apc_impact_2020	937	1	0.949269	7.6					1	1	7.6
P-0004549	crc_msk_2017	936	1	0.948255	7.7					1	1	7.7
P-0007999	crc_msk_2017	935	1	0.947241	7.7					1	1	7.7
P-0018603	crc_apc_impact_2020	934	0	0.947241	7.7					1	0	7.7
TCGA-DM-A280	coadread_tcga_pan_can_atlas_2018	933	1	0.946225	7.75882					1	1	7.75882
P-0013963	crc_msk_2017	932	0	0.946225	7.8					1	0	7.8
P-0000561	crc_msk_2017	931	0	0.946225	7.87					1	0	7.87
P-0014042	crc_msk_2017	930	0	0.946225	7.87					1	0	7.87
P-0019964	crc_apc_impact_2020	929	1	0.945207	7.9					1	1	7.9
P-0019593	crc_apc_impact_2020	928	0	0.945207	7.9					1	0	7.9
TCGA-AA-3989	coadread_tcga_pan_can_atlas_2018	927	1	0.944187	7.95608					1	1	7.95608
P-0013300	crc_msk_2017	926	0	0.944187	7.97					1	0	7.97
TCGA-AG-3726	coadread_tcga_pan_can_atlas_2018	925	0	0.944187	7.98895					1	0	7.98895
11CO021	coad_cptac_2019	924	1	0.943165	8					1	1	8
P-0075212	bowel_colitis_msk_2022	923	1	0.942143	8.153					1	1	8.153
P-0016487	crc_apc_impact_2020	922	0	0.942143	8.2					1	0	8.2
P-0007645	crc_apc_impact_2020	921	1	0.94112	8.4					1	1	8.4
P-0070455	bowel_colitis_msk_2022	920	1	0.940098	8.449					1	1	8.449
P-0011226	crc_msk_2017	919	0	0.940098	8.46667					1	0	8.46667
P-0002155	crc_apc_impact_2020	918	1	0.939073	8.5					1	1	8.5
P-0011287	crc_apc_impact_2020	917	1	0.938049	8.5					1	1	8.5
P-0009703	crc_apc_impact_2020	916	1	0.937025	8.5					1	1	8.5
P-0022917	crc_apc_impact_2020	915	1	0.936001	8.6					1	1	8.6
P-0010499	crc_msk_2017	914	1	0.934977	8.6					1	1	8.6
P-0001346	crc_msk_2017	913	1	0.933953	8.83					1	1	8.83
SER-SILU-CC-P0160	coad_silu_2022	912	1	0.932929	8.87					1	1	8.87
P-0022407	crc_apc_impact_2020	911	1	0.931905	8.9					1	1	8.9
P-0011287	crc_msk_2017	910	1	0.930881	8.93					1	1	8.93
P-0023022	crc_apc_impact_2020	909	1	0.929857	9					1	1	9
P-0007990	crc_apc_impact_2020	908	1	0.928833	9.1					1	1	9.1
P-0007645	crc_msk_2017	907	1	0.927809	9.1					1	1	9.1
SER-SILU-CC-P0066	coad_silu_2022	906	1	0.926785	9.17					1	1	9.17
P-0005172	crc_apc_impact_2020	905	0	0.926785	9.2					1	0	9.2
P-0019626	crc_apc_impact_2020	904	0	0.926785	9.2					1	0	9.2
P-0009703	crc_msk_2017	903	1	0.925758	9.27					1	1	9.27
P-0013144	crc_apc_impact_2020	902	1	0.924732	9.3					1	1	9.3
P-0002321	crc_msk_2017	901	0	0.924732	9.3					1	0	9.3
P-0002155	crc_msk_2017	900	1	0.923704	9.37					1	1	9.37
TCGA-D5-6927	coadread_tcga_pan_can_atlas_2018	899	0	0.923704	9.43551					1	0	9.43551
P-0013144	crc_msk_2017	898	0	0.923704	9.47					1	0	9.47
P-0003301	crc_apc_impact_2020	897	1	0.922675	9.5					1	1	9.5
P-0013704	crc_msk_2017	896	1	0.921645	9.5					1	1	9.5
TCGA-5M-AAT6	coadread_tcga_pan_can_atlas_2018	895	1	0.920615	9.53414					1	1	9.53414
P-0007990	crc_msk_2017	894	1	0.919585	9.57					1	1	9.57
P-0057843	bowel_colitis_msk_2022	893	0	0.919585	9.6					1	0	9.6
P-0007115	crc_msk_2017	892	1	0.918554	9.63					1	1	9.63
P-0009716	crc_msk_2017	891	0	0.918554	9.63					1	0	9.63
P-0012738	crc_apc_impact_2020	890	1	0.917522	9.7					1	1	9.7
P-0014116	crc_apc_impact_2020	889	1	0.91649	9.8					1	1	9.8
P-0002788	crc_msk_2017	888	1	0.915458	9.8					1	1	9.8
P-0008747	crc_apc_impact_2020	887	0	0.915458	9.8					1	0	9.8
P-0014116	crc_msk_2017	886	1	0.914425	9.83					1	1	9.83
TCGA-NH-A6GA	coadread_tcga_pan_can_atlas_2018	885	1	0.913392	9.92866					1	1	9.92866
P-0009059	crc_apc_impact_2020	884	1	0.912358	10					1	1	10
TCGA-AA-3848	coadread_tcga_pan_can_atlas_2018	883	1	0.911325	10.0602					1	1	10.0602
P-0006110	crc_apc_impact_2020	882	1	0.910292	10.1					1	1	10.1
TCGA-D5-7000	coadread_tcga_pan_can_atlas_2018	881	0	0.910292	10.2574					1	0	10.2574
P-0006548	crc_msk_2017	880	0	0.910292	10.27					1	0	10.27
P-0009905	crc_msk_2017	879	0	0.910292	10.27					1	0	10.27
P-0010627	crc_apc_impact_2020	878	1	0.909255	10.3					1	1	10.3
SER-SILU-CC-P0362	coad_silu_2022	877	1	0.908218	10.38					1	1	10.38
P-0020636	crc_apc_impact_2020	876	1	0.907182	10.4					1	1	10.4
P-0008747	crc_msk_2017	875	0	0.907182	10.5					1	0	10.5
P-0009059	crc_msk_2017	874	1	0.906144	10.57					1	1	10.57
P-0012912	crc_msk_2017	873	0	0.906144	10.57					1	0	10.57
P-0013828	crc_apc_impact_2020	872	0	0.906144	10.7					1	0	10.7
P-0005908	crc_apc_impact_2020	871	1	0.905103	10.8					1	1	10.8
P-0021073	crc_apc_impact_2020	870	1	0.904063	10.8					1	1	10.8
TCGA-AD-6964	coadread_tcga_pan_can_atlas_2018	869	1	0.903023	10.8821					1	1	10.8821
TCGA-NH-A50U	coadread_tcga_pan_can_atlas_2018	868	1	0.901982	10.9807					1	1	10.9807
P-0005865	crc_apc_impact_2020	867	0	0.901982	11					1	0	11
P-0003807	crc_msk_2017	866	0	0.901982	11					1	0	11
TCGA-AA-3680	coadread_tcga_pan_can_atlas_2018	865	1	0.90094	11.0136					1	1	11.0136
TCGA-CM-6678	coadread_tcga_pan_can_atlas_2018	864	0	0.90094	11.0136					1	0	11.0136
P-0016830	crc_apc_impact_2020	863	1	0.899896	11.1					1	1	11.1
P-0006636	crc_apc_impact_2020	862	1	0.898852	11.1					1	1	11.1
TCGA-F4-6461	coadread_tcga_pan_can_atlas_2018	861	1	0.897808	11.1122					1	1	11.1122
P-0006316	crc_msk_2017	860	0	0.897808	11.13					1	0	11.13
P-0009192	crc_apc_impact_2020	859	0	0.897808	11.2					1	0	11.2
P-0012738	crc_msk_2017	858	1	0.896761	11.27					1	1	11.27
P-0015518	crc_apc_impact_2020	857	1	0.895715	11.3					1	1	11.3
P-0001676	crc_msk_2017	856	1	0.894668	11.33					1	1	11.33
SER-SILU-CC-P0340	coad_silu_2022	855	1	0.893622	11.37					1	1	11.37
TCGA-D5-6932	coadread_tcga_pan_can_atlas_2018	854	0	0.893622	11.3752					1	0	11.3752
P-0009053	crc_apc_impact_2020	853	1	0.892574	11.5					1	1	11.5
P-0015735	crc_apc_impact_2020	852	1	0.891527	11.5					1	1	11.5
P-0005788	crc_apc_impact_2020	851	1	0.890479	11.5					1	1	11.5
P-0004251	crc_msk_2017	850	1	0.889432	11.5					1	1	11.5
P-0006636	crc_msk_2017	849	1	0.888384	11.53					1	1	11.53
P-0016314	crc_apc_impact_2020	848	1	0.887336	11.7					1	1	11.7
P-0003301	crc_msk_2017	847	1	0.886289	11.7					1	1	11.7
P-0013784	crc_msk_2017	846	0	0.886289	11.7					1	0	11.7
TCGA-AZ-6606	coadread_tcga_pan_can_atlas_2018	845	1	0.88524	11.7369					1	1	11.7369
P-0003130	crc_apc_impact_2020	844	1	0.884191	11.8					1	1	11.8
P-0006317	crc_apc_impact_2020	843	1	0.883142	11.8					1	1	11.8
P-0005103	crc_apc_impact_2020	842	1	0.882093	11.8					1	1	11.8
P-0010432	crc_apc_impact_2020	841	1	0.881044	11.8					1	1	11.8
P-0010627	crc_msk_2017	840	1	0.879995	11.83					1	1	11.83
P-0010350	crc_apc_impact_2020	839	1	0.878947	11.9					1	1	11.9
TCGA-EI-7002	coadread_tcga_pan_can_atlas_2018	838	0	0.878947	11.967					1	0	11.967
TCGA-D5-6931	coadread_tcga_pan_can_atlas_2018	837	0	0.878947	11.9999					1	0	11.9999
P-0006110	crc_msk_2017	836	1	0.877895	12					1	1	12
P-0005788	crc_msk_2017	835	1	0.876844	12.07					1	1	12.07
P-0014296	crc_msk_2017	834	0	0.876844	12.07					1	0	12.07
TCGA-AZ-6600	coadread_tcga_pan_can_atlas_2018	833	1	0.875791	12.0985					1	1	12.0985
P-0005103	crc_msk_2017	832	1	0.874739	12.13					1	1	12.13
TCGA-CA-6716	coadread_tcga_pan_can_atlas_2018	831	0	0.874739	12.1971					1	0	12.1971
P-0023974	crc_apc_impact_2020	830	0	0.874739	12.2					1	0	12.2
P-0018448	crc_apc_impact_2020	829	1	0.873683	12.3					1	1	12.3
TCGA-CA-5255	coadread_tcga_pan_can_atlas_2018	828	0	0.873683	12.3615					1	0	12.3615
TCGA-CA-5796	coadread_tcga_pan_can_atlas_2018	827	0	0.873683	12.3944					1	0	12.3944
P-0005908	crc_msk_2017	826	1	0.872626	12.43					1	1	12.43
TCGA-D5-6539	coadread_tcga_pan_can_atlas_2018	825	0	0.872626	12.493					1	0	12.493
P-0006317	crc_msk_2017	824	1	0.871567	12.5					1	1	12.5
TCGA-DM-A1D8	coadread_tcga_pan_can_atlas_2018	823	1	0.870508	12.5916					1	1	12.5916
P-0009053	crc_msk_2017	822	1	0.869449	12.6					1	1	12.6
P-0004897	crc_apc_impact_2020	821	0	0.869449	12.6					1	0	12.6
P-0010139	crc_apc_impact_2020	820	0	0.869449	12.6					1	0	12.6
P-0011380	crc_apc_impact_2020	819	0	0.869449	12.6					1	0	12.6
P-0010139	crc_msk_2017	818	0	0.869449	12.6					1	0	12.6
P-0005865	crc_msk_2017	817	0	0.869449	12.63					1	0	12.63
TCGA-4T-AA8H	coadread_tcga_pan_can_atlas_2018	816	0	0.869449	12.6574					1	0	12.6574
P-0013828	crc_msk_2017	815	0	0.869449	12.67					1	0	12.67
P-0000757	crc_apc_impact_2020	814	1	0.868381	12.7					1	1	12.7
P-0010432	crc_msk_2017	813	1	0.867312	12.7					1	1	12.7
TCGA-NH-A6GC	coadread_tcga_pan_can_atlas_2018	812	0	0.867312	12.7889					1	0	12.7889
P-0003130	crc_msk_2017	811	1	0.866243	12.9					1	1	12.9
TCGA-CM-6674	coadread_tcga_pan_can_atlas_2018	810	0	0.866243	12.9533					1	0	12.9533
TCGA-CM-6168	coadread_tcga_pan_can_atlas_2018	809	0	0.866243	12.9862					1	0	12.9862
P-0013407	crc_msk_2017	808	0	0.866243	13					1	0	13
TCGA-AG-3892	coadread_tcga_pan_can_atlas_2018	807	0	0.866243	13.019					1	0	13.019
P-0004897	crc_msk_2017	806	0	0.866243	13.1					1	0	13.1
P-0013772	crc_msk_2017	805	0	0.866243	13.3					1	0	13.3
P-0063407	coadread_mskresistance_2022	804	1	0.865166	13.381					1	1	13.381
P-0005311	crc_msk_2017	803	1	0.864088	13.5					1	1	13.5
P-0005102	crc_apc_impact_2020	802	0	0.864088	13.5					1	0	13.5
P-0000757	crc_msk_2017	801	1	0.863009	13.53					1	1	13.53
P-0020500	crc_apc_impact_2020	800	0	0.863009	13.6					1	0	13.6
P-0005102	crc_msk_2017	799	0	0.863009	13.77					1	0	13.77
P-0000979	bowel_colitis_msk_2022	798	1	0.861928	13.775					1	1	13.775
TCGA-G4-6323	coadread_tcga_pan_can_atlas_2018	797	0	0.861928	13.7752					1	0	13.7752
P-0019637	crc_apc_impact_2020	796	1	0.860845	13.8					1	1	13.8
P-0023353	crc_apc_impact_2020	795	0	0.860845	13.8					1	0	13.8
P-0003611	crc_apc_impact_2020	794	1	0.859761	13.9					1	1	13.9
P-0004608	crc_msk_2017	793	1	0.858677	13.93					1	1	13.93
TCGA-AG-A008	coadread_tcga_pan_can_atlas_2018	792	0	0.858677	13.9396					1	0	13.9396
P-0014190	crc_msk_2017	791	0	0.858677	13.97					1	0	13.97
TCGA-DC-6155	coadread_tcga_pan_can_atlas_2018	790	0	0.858677	13.9724					1	0	13.9724
P-0001658	crc_apc_impact_2020	789	1	0.857588	14					1	1	14
P-0016573	crc_apc_impact_2020	788	1	0.8565	14					1	1	14
TCGA-DM-A288	coadread_tcga_pan_can_atlas_2018	787	1	0.855412	14.0382					1	1	14.0382
P-0012415	crc_msk_2017	786	0	0.855412	14.07					1	0	14.07
P-0010350	crc_msk_2017	785	1	0.854322	14.2					1	1	14.2
P-0010960	crc_msk_2017	784	0	0.854322	14.33					1	0	14.33
P-0013461	crc_msk_2017	783	0	0.854322	14.37					1	0	14.37
P-0003611	crc_msk_2017	782	0	0.854322	14.43					1	0	14.43
P-0013495	crc_msk_2017	781	0	0.854322	14.43					1	0	14.43
P-0068036	bowel_colitis_msk_2022	780	0	0.854322	14.433					1	0	14.433
P-0013784	crc_apc_impact_2020	779	1	0.853225	14.5					1	1	14.5
P-0001658	crc_msk_2017	778	1	0.852129	14.5					1	1	14.5
TCGA-A6-4105	coadread_tcga_pan_can_atlas_2018	777	1	0.851032	14.5313					1	1	14.5313
P-0019372	crc_apc_impact_2020	776	1	0.849935	14.7					1	1	14.7
P-0022090	crc_apc_impact_2020	775	0	0.849935	14.7					1	0	14.7
P-0022614	crc_apc_impact_2020	774	0	0.849935	14.7					1	0	14.7
P-0000979	crc_msk_2017	773	1	0.848836	14.77					1	1	14.77
TCGA-F5-6702	coadread_tcga_pan_can_atlas_2018	772	0	0.848836	14.8601					1	0	14.8601
P-0000788	crc_apc_impact_2020	771	1	0.847735	14.9					1	1	14.9
TCGA-AA-3844	coadread_tcga_pan_can_atlas_2018	770	0	0.847735	14.9259					1	0	14.9259
P-0011380	crc_msk_2017	769	0	0.847735	14.97					1	0	14.97
P-0017360	crc_apc_impact_2020	768	1	0.846631	15					1	1	15
P-0007214	crc_msk_2017	767	1	0.845527	15					1	1	15
P-0011144	crc_msk_2017	766	1	0.844423	15					1	1	15
09CO013	coad_cptac_2019	765	0	0.844423	15					1	0	15
16CO006	coad_cptac_2019	764	0	0.844423	15					1	0	15
TCGA-CM-5863	coadread_tcga_pan_can_atlas_2018	763	0	0.844423	15.0245					1	0	15.0245
P-0012100	crc_msk_2017	762	0	0.844423	15.03					1	0	15.03
P-0006887	crc_apc_impact_2020	761	1	0.843314	15.1					1	1	15.1
P-0017039	crc_apc_impact_2020	760	1	0.842204	15.1					1	1	15.1
P-0009012	crc_apc_impact_2020	759	1	0.841095	15.1					1	1	15.1
TCGA-D5-6535	coadread_tcga_pan_can_atlas_2018	758	0	0.841095	15.1231					1	0	15.1231
P-0013488	crc_msk_2017	757	0	0.841095	15.13					1	0	15.13
P-0006887	crc_msk_2017	756	0	0.841095	15.23					1	0	15.23
P-0002025	crc_apc_impact_2020	755	1	0.839981	15.3					1	1	15.3
P-0004172	crc_apc_impact_2020	754	1	0.838866	15.3					1	1	15.3
P-0009012	crc_msk_2017	753	1	0.837752	15.33					1	1	15.33
P-0020578	crc_apc_impact_2020	752	1	0.836638	15.4					1	1	15.4
P-0003780	crc_msk_2017	751	0	0.836638	15.4					1	0	15.4
P-0003298	crc_msk_2017	750	0	0.836638	15.43					1	0	15.43
P-0012268	crc_msk_2017	749	0	0.836638	15.43					1	0	15.43
P-0012625	crc_msk_2017	748	1	0.83552	15.47					1	1	15.47
P-0013146	crc_msk_2017	747	0	0.83552	15.47					1	0	15.47
P-0013963	crc_apc_impact_2020	746	1	0.8344	15.5					1	1	15.5
P-0017992	crc_apc_impact_2020	745	0	0.8344	15.5					1	0	15.5
P-0012823	crc_msk_2017	744	0	0.8344	15.5					1	0	15.5
P-0011468	crc_msk_2017	743	1	0.833277	15.57					1	1	15.57
TCGA-D5-6541	coadread_tcga_pan_can_atlas_2018	742	0	0.833277	15.5834					1	0	15.5834
P-0022329	crc_apc_impact_2020	741	0	0.833277	15.6					1	0	15.6
TCGA-NH-A6GB	coadread_tcga_pan_can_atlas_2018	740	0	0.833277	15.6491					1	0	15.6491
P-0003184	crc_apc_impact_2020	739	1	0.832149	15.7					1	1	15.7
P-0008521	crc_msk_2017	738	1	0.831022	15.73					1	1	15.73
P-0008521	crc_apc_impact_2020	737	1	0.829894	15.8					1	1	15.8
P-0000788	crc_msk_2017	736	1	0.828767	15.8					1	1	15.8
P-0004172	crc_msk_2017	735	1	0.827639	15.93					1	1	15.93
P-0030865	bowel_colitis_msk_2022	734	1	0.826511	16.077					1	1	16.077
P-0022152	crc_apc_impact_2020	733	0	0.826511	16.1					1	0	16.1
P-0013894	crc_msk_2017	732	0	0.826511	16.13					1	0	16.13
P-0013263	crc_msk_2017	731	0	0.826511	16.23					1	0	16.23
P-0002025	crc_msk_2017	730	1	0.825379	16.33					1	1	16.33
P-0000625	crc_apc_impact_2020	729	1	0.824247	16.4					1	1	16.4
TCGA-EI-6881	coadread_tcga_pan_can_atlas_2018	728	0	0.824247	16.4053					1	0	16.4053
TCGA-AD-A5EK	coadread_tcga_pan_can_atlas_2018	727	0	0.824247	16.4382					1	0	16.4382
P-0010428	crc_msk_2017	726	0	0.824247	16.53					1	0	16.53
P-0012742	crc_msk_2017	725	0	0.824247	16.53					1	0	16.53
P-0010268	crc_apc_impact_2020	724	1	0.823109	16.6					1	1	16.6
P-0006890	crc_apc_impact_2020	723	1	0.82197	16.6					1	1	16.6
P-0014168	crc_msk_2017	722	0	0.82197	16.6					1	0	16.6
P-0012366	crc_msk_2017	721	0	0.82197	16.67					1	0	16.67
P-0012680	crc_msk_2017	720	1	0.820828	16.73					1	1	16.73
P-0000625	crc_msk_2017	719	1	0.819687	16.77					1	1	16.77
TCGA-NH-A8F8	coadread_tcga_pan_can_atlas_2018	718	1	0.818545	16.7998					1	1	16.7998
P-0020461	crc_apc_impact_2020	717	0	0.818545	16.8					1	0	16.8
TCGA-AF-5654	coadread_tcga_pan_can_atlas_2018	716	1	0.817402	16.8327					1	1	16.8327
P-0011563	crc_msk_2017	715	0	0.817402	16.87					1	0	16.87
P-0018075	crc_apc_impact_2020	714	1	0.816257	16.9					1	1	16.9
P-0001427	crc_msk_2017	713	1	0.815112	16.9					1	1	16.9
P-0010268	crc_msk_2017	712	1	0.813968	16.97					1	1	16.97
09CO019	coad_cptac_2019	711	0	0.813968	17					1	0	17
TCGA-AG-4008	coadread_tcga_pan_can_atlas_2018	710	0	0.813968	17.03					1	0	17.03
P-0006890	crc_msk_2017	709	1	0.81282	17.03					1	1	17.03
P-0064340	coadread_mskresistance_2022	708	1	0.811671	17.063					1	1	17.063
P-0004624	crc_msk_2017	707	0	0.811671	17.07					1	0	17.07
P-0019685	crc_apc_impact_2020	706	0	0.811671	17.1					1	0	17.1
TCGA-D5-6538	coadread_tcga_pan_can_atlas_2018	705	0	0.811671	17.1286					1	0	17.1286
P-0009905	crc_apc_impact_2020	704	1	0.810519	17.2					1	1	17.2
P-0016704	crc_apc_impact_2020	703	1	0.809366	17.2					1	1	17.2
TCGA-AY-A54L	coadread_tcga_pan_can_atlas_2018	702	0	0.809366	17.2601					1	0	17.2601
SER-SILU-CC-P0263	coad_silu_2022	701	1	0.808211	17.28					1	1	17.28
P-0009751	crc_apc_impact_2020	700	0	0.808211	17.3					1	0	17.3
P-0013881	crc_msk_2017	699	0	0.808211	17.3					1	0	17.3
P-0016013	crc_apc_impact_2020	698	1	0.807053	17.4					1	1	17.4
P-0012115	crc_msk_2017	697	0	0.807053	17.4					1	0	17.4
P-0012418	crc_msk_2017	696	0	0.807053	17.4					1	0	17.4
P-0010146	crc_msk_2017	695	1	0.805892	17.47					1	1	17.47
P-0011108	crc_msk_2017	694	0	0.805892	17.53					1	0	17.53
TCGA-CK-4947	coadread_tcga_pan_can_atlas_2018	693	0	0.805892	17.556					1	0	17.556
P-0001469	crc_msk_2017	692	0	0.805892	17.57					1	0	17.57
SER-SILU-CC-P0324	coad_silu_2022	691	1	0.804726	17.58					1	1	17.58
P-0017249	crc_apc_impact_2020	690	1	0.803559	17.6					1	1	17.6
P-0009751	crc_msk_2017	689	0	0.803559	17.6					1	0	17.6
P-0009488	crc_msk_2017	688	1	0.802391	17.63					1	1	17.63
SER-SILU-CC-P0290	coad_silu_2022	687	1	0.801223	17.64					1	1	17.64
TCGA-EI-6512	coadread_tcga_pan_can_atlas_2018	686	0	0.801223	17.6875					1	0	17.6875
P-0010146	crc_apc_impact_2020	685	1	0.800054	17.7					1	1	17.7
P-0017315	crc_apc_impact_2020	684	0	0.800054	17.7					1	0	17.7
P-0018248	crc_apc_impact_2020	683	0	0.800054	17.7					1	0	17.7
TCGA-D5-6531	coadread_tcga_pan_can_atlas_2018	682	0	0.800054	17.7532					1	0	17.7532
P-0021885	crc_apc_impact_2020	681	0	0.800054	17.8					1	0	17.8
TCGA-AY-6386	coadread_tcga_pan_can_atlas_2018	680	0	0.800054	17.819					1	0	17.819
P-0008819	crc_msk_2017	679	0	0.800054	17.83					1	0	17.83
TCGA-AY-A69D	coadread_tcga_pan_can_atlas_2018	678	0	0.800054	17.8519					1	0	17.8519
TCGA-D5-6536	coadread_tcga_pan_can_atlas_2018	677	0	0.800054	17.8519					1	0	17.8519
P-0001494	crc_apc_impact_2020	676	0	0.800054	17.9					1	0	17.9
TCGA-AG-3885	coadread_tcga_pan_can_atlas_2018	675	0	0.800054	17.9505					1	0	17.9505
P-0069276	bowel_colitis_msk_2022	674	0	0.800054	17.951					1	0	17.951
11CO052	coad_cptac_2019	673	1	0.798865	18					1	1	18
TCGA-AA-A03F	coadread_tcga_pan_can_atlas_2018	672	1	0.797676	18.0491					1	1	18.0491
P-0012133	crc_apc_impact_2020	671	1	0.796487	18.1					1	1	18.1
P-0003756	crc_msk_2017	670	1	0.795299	18.1					1	1	18.1
P-0003474	crc_msk_2017	669	1	0.79411	18.2					1	1	18.2
P-0012133	crc_msk_2017	668	1	0.792921	18.2					1	1	18.2
P-0019737	crc_apc_impact_2020	667	0	0.792921	18.2					1	0	18.2
P-0002070	crc_msk_2017	666	1	0.79173	18.23					1	1	18.23
TCGA-D5-6532	coadread_tcga_pan_can_atlas_2018	665	0	0.79173	18.2464					1	0	18.2464
TCGA-EI-6510	coadread_tcga_pan_can_atlas_2018	664	0	0.79173	18.2793					1	0	18.2793
P-0002540	crc_apc_impact_2020	663	1	0.790536	18.3					1	1	18.3
P-0058127	bowel_colitis_msk_2022	662	0	0.790536	18.378					1	0	18.378
P-0013300	crc_apc_impact_2020	661	1	0.78934	18.4					1	1	18.4
P-0005755	crc_apc_impact_2020	660	0	0.78934	18.4					1	0	18.4
P-0001494	crc_msk_2017	659	0	0.78934	18.4					1	0	18.4
P-0002540	crc_msk_2017	658	1	0.788141	18.43					1	1	18.43
P-0010365	crc_msk_2017	657	0	0.788141	18.47					1	0	18.47
P-0005343	crc_msk_2017	656	0	0.788141	18.53					1	0	18.53
P-0005189	crc_msk_2017	655	0	0.788141	18.63					1	0	18.63
P-0062331	bowel_colitis_msk_2022	654	0	0.788141	18.674					1	0	18.674
P-0019100	crc_apc_impact_2020	653	0	0.788141	18.7					1	0	18.7
P-0001693	crc_msk_2017	652	1	0.786932	18.73					1	1	18.73
P-0018392	crc_apc_impact_2020	651	1	0.785723	18.8					1	1	18.8
P-0004783	crc_msk_2017	650	0	0.785723	18.9					1	0	18.9
P-0007602	crc_apc_impact_2020	649	1	0.784512	19					1	1	19
P-0019376	crc_apc_impact_2020	648	0	0.784512	19					1	0	19
P-0004402	crc_msk_2017	647	0	0.784512	19.03					1	0	19.03
P-0007112	crc_msk_2017	646	0	0.784512	19.03					1	0	19.03
TCGA-AG-3881	coadread_tcga_pan_can_atlas_2018	645	0	0.784512	19.0354					1	0	19.0354
TCGA-AA-3530	coadread_tcga_pan_can_atlas_2018	644	0	0.784512	19.0683					1	0	19.0683
TCGA-AA-3986	coadread_tcga_pan_can_atlas_2018	643	0	0.784512	19.0683					1	0	19.0683
P-0010330	crc_msk_2017	642	0	0.784512	19.1					1	0	19.1
P-0009798	crc_msk_2017	641	0	0.784512	19.17					1	0	19.17
P-0004402	crc_apc_impact_2020	640	1	0.783287	19.2					1	1	19.2
P-0008429	crc_msk_2017	639	1	0.782061	19.23					1	1	19.23
P-0013941	crc_msk_2017	638	0	0.782061	19.23					1	0	19.23
P-0010007	crc_msk_2017	637	0	0.782061	19.33					1	0	19.33
TCGA-AY-A71X	coadread_tcga_pan_can_atlas_2018	636	0	0.782061	19.3313					1	0	19.3313
TCGA-NH-A50V	coadread_tcga_pan_can_atlas_2018	635	0	0.782061	19.3313					1	0	19.3313
TCGA-NH-A5IV	coadread_tcga_pan_can_atlas_2018	634	0	0.782061	19.3313					1	0	19.3313
P-0004249	crc_msk_2017	633	1	0.780825	19.43					1	1	19.43
TCGA-AH-6903	coadread_tcga_pan_can_atlas_2018	632	0	0.780825	19.4628					1	0	19.4628
P-0018402	crc_apc_impact_2020	631	1	0.779588	19.5					1	1	19.5
P-0011014	crc_msk_2017	630	1	0.77835	19.53					1	1	19.53
TCGA-D5-5539	coadread_tcga_pan_can_atlas_2018	629	0	0.77835	19.5943					1	0	19.5943
P-0019989	crc_apc_impact_2020	628	1	0.777111	19.6					1	1	19.6
P-0007602	crc_msk_2017	627	1	0.775872	19.67					1	1	19.67
P-0009760	crc_msk_2017	626	0	0.775872	19.7					1	0	19.7
P-0011366	crc_msk_2017	625	0	0.775872	19.77					1	0	19.77
P-0010007	crc_apc_impact_2020	624	1	0.774628	19.8					1	1	19.8
P-0005029	crc_apc_impact_2020	623	1	0.773385	19.9					1	1	19.9
P-0012366	crc_apc_impact_2020	622	1	0.772141	19.9					1	1	19.9
P-0005029	crc_msk_2017	621	1	0.770898	19.9					1	1	19.9
TCGA-EI-6507	coadread_tcga_pan_can_atlas_2018	620	0	0.770898	19.9559					1	0	19.9559
P-0010832	crc_msk_2017	619	1	0.769653	19.97					1	1	19.97
TCGA-AG-3909	coadread_tcga_pan_can_atlas_2018	618	0	0.769653	19.9888					1	0	19.9888
11CO044	coad_cptac_2019	617	1	0.768405	20					1	1	20
P-0003662	crc_apc_impact_2020	616	1	0.767158	20					1	1	20
09CO011	coad_cptac_2019	615	0	0.767158	20					1	0	20
TCGA-AF-6655	coadread_tcga_pan_can_atlas_2018	614	0	0.767158	20.0217					1	0	20.0217
TCGA-CM-4744	coadread_tcga_pan_can_atlas_2018	613	0	0.767158	20.0217					1	0	20.0217
P-0020826	crc_apc_impact_2020	612	0	0.767158	20.1					1	0	20.1
P-0009192	crc_msk_2017	611	0	0.767158	20.13					1	0	20.13
P-0009167	crc_msk_2017	610	0	0.767158	20.17					1	0	20.17
TCGA-D5-6529	coadread_tcga_pan_can_atlas_2018	609	0	0.767158	20.1861					1	0	20.1861
P-0009954	crc_msk_2017	608	0	0.767158	20.27					1	0	20.27
P-0014863	crc_apc_impact_2020	607	1	0.765894	20.3					1	1	20.3
SER-SILU-CC-P0256	coad_silu_2022	606	1	0.76463	20.4					1	1	20.4
P-0011291	crc_apc_impact_2020	605	1	0.763366	20.5					1	1	20.5
P-0002323	crc_msk_2017	604	1	0.762102	20.5					1	1	20.5
P-0018438	crc_apc_impact_2020	603	0	0.762102	20.5					1	0	20.5
P-0009760	crc_apc_impact_2020	602	1	0.760837	20.7					1	1	20.7
P-0003662	crc_msk_2017	601	1	0.759571	20.7					1	1	20.7
P-0009305	crc_msk_2017	600	0	0.759571	20.83					1	0	20.83
P-0005755	crc_msk_2017	599	0	0.759571	20.9					1	0	20.9
P-0018410	crc_apc_impact_2020	598	0	0.759571	21					1	0	21
P-0011184	crc_msk_2017	597	0	0.759571	21.03					1	0	21.03
P-0009224	crc_msk_2017	596	0	0.759571	21.07					1	0	21.07
P-0017510	crc_apc_impact_2020	595	0	0.759571	21.1					1	0	21.1
P-0002323	crc_apc_impact_2020	594	1	0.758292	21.2					1	1	21.2
P-0004716	crc_msk_2017	593	0	0.758292	21.2					1	0	21.2
TCGA-AD-6548	coadread_tcga_pan_can_atlas_2018	592	0	0.758292	21.3696					1	0	21.3696
P-0007548	crc_apc_impact_2020	591	1	0.757009	21.5					1	1	21.5
P-0017589	crc_apc_impact_2020	590	0	0.757009	21.5					1	0	21.5
P-0008841	crc_msk_2017	589	0	0.757009	21.57					1	0	21.57
P-0016030	crc_apc_impact_2020	588	0	0.757009	21.6					1	0	21.6
P-0019949	crc_apc_impact_2020	587	0	0.757009	21.6					1	0	21.6
P-0008377	crc_msk_2017	586	0	0.757009	21.67					1	0	21.67
P-0000674	crc_apc_impact_2020	585	1	0.755715	21.7					1	1	21.7
P-0007555	crc_msk_2017	584	0	0.755715	21.77					1	0	21.77
P-0006469	crc_msk_2017	583	0	0.755715	21.83					1	0	21.83
P-0009433	crc_msk_2017	582	0	0.755715	21.83					1	0	21.83
TCGA-QL-A97D	coadread_tcga_pan_can_atlas_2018	581	0	0.755715	21.8957					1	0	21.8957
SER-SILU-CC-P0020	coad_silu_2022	580	1	0.754412	21.95					1	1	21.95
P-0008690	crc_msk_2017	579	0	0.754412	21.97					1	0	21.97
TCGA-CM-6166	coadread_tcga_pan_can_atlas_2018	578	0	0.754412	21.9943					1	0	21.9943
P-0009000	crc_msk_2017	577	0	0.754412	22.07					1	0	22.07
TCGA-A6-5664	coadread_tcga_pan_can_atlas_2018	576	0	0.754412	22.0929					1	0	22.0929
P-0003791	crc_apc_impact_2020	575	1	0.7531	22.1					1	1	22.1
P-0003901	crc_msk_2017	574	0	0.7531	22.1					1	0	22.1
P-0015366	crc_apc_impact_2020	573	0	0.7531	22.2					1	0	22.2
P-0007511	crc_msk_2017	572	0	0.7531	22.2					1	0	22.2
P-0000674	crc_msk_2017	571	1	0.751781	22.27					1	1	22.27
P-0007809	crc_apc_impact_2020	570	1	0.750462	22.3					1	1	22.3
P-0007809	crc_msk_2017	569	1	0.749143	22.33					1	1	22.33
P-0006136	crc_apc_impact_2020	568	1	0.747824	22.4					1	1	22.4
P-0000754	crc_apc_impact_2020	567	1	0.746505	22.4					1	1	22.4
P-0010203	crc_msk_2017	566	0	0.746505	22.4					1	0	22.4
TCGA-AD-6901	coadread_tcga_pan_can_atlas_2018	565	1	0.745184	22.4217					1	1	22.4217
SER-SILU-CC-P0354	coad_silu_2022	564	1	0.743863	22.47					1	1	22.47
P-0003298	crc_apc_impact_2020	563	0	0.743863	22.5					1	0	22.5
TCGA-A6-6138	coadread_tcga_pan_can_atlas_2018	562	0	0.743863	22.5203					1	0	22.5203
P-0011563	crc_apc_impact_2020	561	1	0.742537	22.6					1	1	22.6
P-0013404	crc_msk_2017	560	1	0.741211	22.7					1	1	22.7
P-0017621	crc_apc_impact_2020	559	0	0.741211	22.7					1	0	22.7
P-0006345	crc_msk_2017	558	0	0.741211	22.8					1	0	22.8
P-0003791	crc_msk_2017	557	1	0.73988	22.9					1	1	22.9
P-0004081	crc_apc_impact_2020	556	0	0.73988	22.9					1	0	22.9
P-0010219	crc_apc_impact_2020	555	1	0.738547	23					1	1	23
P-0009363	crc_msk_2017	554	1	0.737214	23					1	1	23
20CO007	coad_cptac_2019	553	0	0.737214	23					1	0	23
21CO007	coad_cptac_2019	552	0	0.737214	23					1	0	23
TCGA-AG-A00Y	coadread_tcga_pan_can_atlas_2018	551	0	0.737214	23.0134					1	0	23.0134
P-0000754	crc_msk_2017	550	1	0.735873	23.03					1	1	23.03
P-0009169	crc_msk_2017	549	1	0.734533	23.03					1	1	23.03
SER-SILU-CC-P0067	coad_silu_2022	548	1	0.733193	23.2					1	1	23.2
P-0019880	crc_apc_impact_2020	547	0	0.733193	23.2					1	0	23.2
P-0006693	crc_msk_2017	546	0	0.733193	23.2					1	0	23.2
P-0000241	crc_apc_impact_2020	545	1	0.731847	23.3					1	1	23.3
P-0000721	crc_msk_2017	544	1	0.730502	23.3					1	1	23.3
P-0005207	crc_msk_2017	543	1	0.729157	23.37					1	1	23.37
P-0011108	crc_apc_impact_2020	542	1	0.727811	23.4					1	1	23.4
P-0002563	crc_msk_2017	541	0	0.727811	23.4					1	0	23.4
P-0009013	crc_msk_2017	540	0	0.727811	23.47					1	0	23.47
P-0013461	crc_apc_impact_2020	539	1	0.726461	23.5					1	1	23.5
P-0004844	crc_apc_impact_2020	538	0	0.726461	23.6					1	0	23.6
P-0008317	crc_msk_2017	537	0	0.726461	23.6					1	0	23.6
P-0013395	crc_msk_2017	536	0	0.726461	23.6					1	0	23.6
TCGA-A6-5662	coadread_tcga_pan_can_atlas_2018	535	0	0.726461	23.6052					1	0	23.6052
P-0060610	bowel_colitis_msk_2022	534	0	0.726461	23.638					1	0	23.638
P-0007207	crc_msk_2017	533	0	0.726461	23.67					1	0	23.67
P-0012912	crc_apc_impact_2020	532	1	0.725096	23.7					1	1	23.7
P-0006136	crc_msk_2017	531	1	0.72373	23.7					1	1	23.7
P-0007548	crc_msk_2017	530	1	0.722365	23.73					1	1	23.73
SER-SILU-CC-P0241	coad_silu_2022	529	1	0.720999	23.79					1	1	23.79
P-0002042	crc_apc_impact_2020	528	1	0.719633	23.8					1	1	23.8
P-0010219	crc_msk_2017	527	1	0.718268	23.83					1	1	23.83
P-0004844	crc_msk_2017	526	0	0.718268	23.83					1	0	23.83
TCGA-A6-6654	coadread_tcga_pan_can_atlas_2018	525	0	0.718268	23.8682					1	0	23.8682
P-0001732	crc_apc_impact_2020	524	1	0.716897	23.9					1	1	23.9
P-0001864	crc_apc_impact_2020	523	1	0.715526	23.9					1	1	23.9
P-0008582	crc_msk_2017	522	0	0.715526	23.97					1	0	23.97
TCGA-AA-3979	coadread_tcga_pan_can_atlas_2018	521	0	0.715526	23.9997					1	0	23.9997
P-0000241	crc_msk_2017	520	1	0.71415	24					1	1	24
09CO005	coad_cptac_2019	519	0	0.71415	24					1	0	24
P-0007419	crc_msk_2017	518	0	0.71415	24.07					1	0	24.07
P-0007683	crc_msk_2017	517	0	0.71415	24.07					1	0	24.07
P-0001729	crc_apc_impact_2020	516	1	0.712766	24.1					1	1	24.1
P-0005823	crc_msk_2017	515	0	0.712766	24.13					1	0	24.13
TCGA-DY-A1DF	coadread_tcga_pan_can_atlas_2018	514	1	0.71138	24.1312					1	1	24.1312
P-0003839	crc_apc_impact_2020	513	1	0.709993	24.2					1	1	24.2
P-0012823	crc_apc_impact_2020	512	0	0.709993	24.3					1	0	24.3
P-0009167	crc_apc_impact_2020	511	0	0.709993	24.3					1	0	24.3
P-0006225	crc_msk_2017	510	1	0.708601	24.37					1	1	24.37
P-0004823	crc_apc_impact_2020	509	1	0.707209	24.4					1	1	24.4
P-0011520	crc_msk_2017	508	0	0.707209	24.4					1	0	24.4
TCGA-DM-A0XD	coadread_tcga_pan_can_atlas_2018	507	1	0.705814	24.4271					1	1	24.4271
P-0017655	crc_apc_impact_2020	506	1	0.704419	24.5					1	1	24.5
P-0001729	crc_msk_2017	505	1	0.703024	24.57					1	1	24.57
P-0002042	crc_msk_2017	504	1	0.701629	24.57					1	1	24.57
P-0011374	crc_msk_2017	503	0	0.701629	24.57					1	0	24.57
TCGA-AF-6672	coadread_tcga_pan_can_atlas_2018	502	0	0.701629	24.5915					1	0	24.5915
P-0004363	crc_msk_2017	501	1	0.700229	24.67					1	1	24.67
P-0001864	crc_msk_2017	500	1	0.698828	24.7					1	1	24.7
P-0002852	crc_msk_2017	499	1	0.697428	24.7					1	1	24.7
P-0013799	crc_msk_2017	498	0	0.697428	24.7					1	0	24.7
SER-SILU-CC-P0155	coad_silu_2022	497	1	0.696025	24.81					1	1	24.81
P-0014754	crc_apc_impact_2020	496	0	0.696025	24.9					1	0	24.9
TCGA-A6-A566	coadread_tcga_pan_can_atlas_2018	495	1	0.694618	24.9203					1	1	24.9203
P-0009163	crc_msk_2017	494	0	0.694618	24.93					1	0	24.93
P-0004566	crc_apc_impact_2020	493	0	0.694618	25					1	0	25
TCGA-AG-3901	coadread_tcga_pan_can_atlas_2018	492	0	0.694618	25.0189					1	0	25.0189
TCGA-AA-3977	coadread_tcga_pan_can_atlas_2018	491	0	0.694618	25.0189					1	0	25.0189
TCGA-CM-4747	coadread_tcga_pan_can_atlas_2018	490	0	0.694618	25.0189					1	0	25.0189
TCGA-DC-6683	coadread_tcga_pan_can_atlas_2018	489	0	0.694618	25.0518					1	0	25.0518
P-0003254	crc_msk_2017	488	0	0.694618	25.07					1	0	25.07
P-0006778	crc_msk_2017	487	0	0.694618	25.17					1	0	25.17
P-0003035	crc_apc_impact_2020	486	1	0.693189	25.2					1	1	25.2
P-0014596	crc_apc_impact_2020	485	0	0.693189	25.2					1	0	25.2
P-0020399	crc_apc_impact_2020	484	0	0.693189	25.2					1	0	25.2
SER-SILU-CC-P0285	coad_silu_2022	483	1	0.691754	25.27					1	1	25.27
P-0000119	crc_apc_impact_2020	482	1	0.690319	25.6					1	1	25.6
P-0003035	crc_msk_2017	481	1	0.688884	25.7					1	1	25.7
P-0006183	crc_msk_2017	480	0	0.688884	25.7					1	0	25.7
P-0004018	crc_msk_2017	479	1	0.687445	25.87					1	1	25.87
P-0006587	crc_msk_2017	478	0	0.687445	25.87					1	0	25.87
P-0008683	crc_msk_2017	477	0	0.687445	25.9					1	0	25.9
TCGA-DC-6681	coadread_tcga_pan_can_atlas_2018	476	0	0.687445	25.9723					1	0	25.9723
P-0001940	crc_apc_impact_2020	475	1	0.685998	26					1	1	26
05CO026	coad_cptac_2019	474	0	0.685998	26					1	0	26
09CO022	coad_cptac_2019	473	0	0.685998	26					1	0	26
P-0006813	crc_msk_2017	472	0	0.685998	26					1	0	26
TCGA-AA-A01X	coadread_tcga_pan_can_atlas_2018	471	0	0.685998	26.0052					1	0	26.0052
TCGA-CM-4748	coadread_tcga_pan_can_atlas_2018	470	0	0.685998	26.0381					1	0	26.0381
P-0009062	crc_msk_2017	469	0	0.685998	26.07					1	0	26.07
P-0003211	crc_apc_impact_2020	468	0	0.685998	26.1					1	0	26.1
P-0012708	crc_msk_2017	467	0	0.685998	26.1					1	0	26.1
P-0002855	crc_apc_impact_2020	466	1	0.684526	26.2					1	1	26.2
P-0010352	crc_msk_2017	465	0	0.684526	26.2					1	0	26.2
P-0022095	crc_apc_impact_2020	464	0	0.684526	26.3					1	0	26.3
P-0002855	crc_msk_2017	463	1	0.683048	26.37					1	1	26.37
TCGA-G4-6320	coadread_tcga_pan_can_atlas_2018	462	0	0.683048	26.4326					1	0	26.4326
TCGA-DM-A28A	coadread_tcga_pan_can_atlas_2018	461	1	0.681566	26.4655					1	1	26.4655
TCGA-AD-6965	coadread_tcga_pan_can_atlas_2018	460	0	0.681566	26.4655					1	0	26.4655
P-0035830	bowel_colitis_msk_2022	459	0	0.681566	26.466					1	0	26.466
P-0002475	crc_msk_2017	458	0	0.681566	26.47					1	0	26.47
P-0006050	crc_msk_2017	457	0	0.681566	26.47					1	0	26.47
P-0010352	crc_apc_impact_2020	456	1	0.680071	26.7					1	1	26.7
P-0004823	crc_msk_2017	455	1	0.678577	26.77					1	1	26.77
P-0006306	crc_msk_2017	454	0	0.678577	26.77					1	0	26.77
05CO028	coad_cptac_2019	453	0	0.678577	27					1	0	27
09CO014	coad_cptac_2019	452	0	0.678577	27					1	0	27
TCGA-AA-3994	coadread_tcga_pan_can_atlas_2018	451	0	0.678577	27.0244					1	0	27.0244
TCGA-CM-4751	coadread_tcga_pan_can_atlas_2018	450	0	0.678577	27.0244					1	0	27.0244
SER-SILU-CC-P0245	coad_silu_2022	449	1	0.677065	27.3					1	1	27.3
P-0010535	crc_msk_2017	448	0	0.677065	27.3					1	0	27.3
P-0000119	crc_msk_2017	447	1	0.675551	27.37					1	1	27.37
P-0013488	crc_apc_impact_2020	446	0	0.675551	27.5					1	0	27.5
P-0019816	crc_apc_impact_2020	445	0	0.675551	27.5					1	0	27.5
TCGA-AH-6644	coadread_tcga_pan_can_atlas_2018	444	0	0.675551	27.5504					1	0	27.5504
SER-SILU-CC-P0019	coad_silu_2022	443	1	0.674026	27.6					1	1	27.6
P-0010425	crc_msk_2017	442	0	0.674026	27.6					1	0	27.6
P-0010062	crc_msk_2017	441	1	0.672497	27.63					1	1	27.63
P-0001940	crc_msk_2017	440	0	0.672497	27.67					1	0	27.67
P-0006219	crc_msk_2017	439	0	0.672497	27.67					1	0	27.67
P-0001732	crc_msk_2017	438	1	0.670962	27.7					1	1	27.7
P-0011184	bowel_colitis_msk_2022	437	1	0.669427	27.781					1	1	27.781
SER-SILU-CC-P0274	coad_silu_2022	436	1	0.667891	27.8					1	1	27.8
P-0001227	crc_apc_impact_2020	435	1	0.666356	27.8					1	1	27.8
P-0007691	crc_msk_2017	434	0	0.666356	27.87					1	0	27.87
P-0006050	crc_apc_impact_2020	433	0	0.666356	27.9					1	0	27.9
P-0001470	crc_msk_2017	432	1	0.664813	27.93					1	1	27.93
P-0005623	crc_msk_2017	431	0	0.664813	27.93					1	0	27.93
P-0000635	crc_apc_impact_2020	430	1	0.663267	28					1	1	28
P-0001470	crc_apc_impact_2020	429	1	0.661721	28					1	1	28
05CO033	coad_cptac_2019	428	0	0.661721	28					1	0	28
P-0013201	crc_msk_2017	427	0	0.661721	28					1	0	28
P-0006589	crc_msk_2017	426	0	0.661721	28.2					1	0	28.2
TCGA-G4-6294	coadread_tcga_pan_can_atlas_2018	425	1	0.660164	28.2079					1	1	28.2079
P-0020990	crc_apc_impact_2020	424	0	0.660164	28.4					1	0	28.4
P-0004010	crc_msk_2017	423	1	0.658604	28.43					1	1	28.43
P-0012115	crc_apc_impact_2020	422	0	0.658604	28.5					1	0	28.5
P-0004081	crc_msk_2017	421	0	0.658604	28.5					1	0	28.5
P-0008529	crc_msk_2017	420	0	0.658604	28.6					1	0	28.6
P-0020075	crc_apc_impact_2020	419	1	0.657032	28.7					1	1	28.7
P-0000979	crc_apc_impact_2020	418	1	0.65546	28.7					1	1	28.7
P-0005327	crc_msk_2017	417	1	0.653888	28.7					1	1	28.7
P-0010363	crc_msk_2017	416	0	0.653888	28.73					1	0	28.73
P-0004960	crc_msk_2017	415	1	0.652312	28.83					1	1	28.83
P-0002730	crc_apc_impact_2020	414	1	0.650737	28.9					1	1	28.9
15CO001	coad_cptac_2019	413	0	0.650737	29					1	0	29
20CO001	coad_cptac_2019	412	0	0.650737	29					1	0	29
20CO004	coad_cptac_2019	411	0	0.650737	29					1	0	29
P-0003210	crc_apc_impact_2020	410	0	0.650737	29					1	0	29
TCGA-CM-6164	coadread_tcga_pan_can_atlas_2018	409	0	0.650737	29.0298					1	0	29.0298
P-0000635	crc_msk_2017	408	1	0.649142	29.17					1	1	29.17
P-0006469	crc_apc_impact_2020	407	1	0.647547	29.4					1	1	29.4
P-0006704	crc_msk_2017	406	0	0.647547	29.43					1	0	29.43
P-0002730	crc_msk_2017	405	1	0.645948	29.63					1	1	29.63
P-0000988	crc_msk_2017	404	1	0.644349	29.83					1	1	29.83
P-0001227	crc_msk_2017	403	1	0.64275	29.87					1	1	29.87
P-0005016	crc_msk_2017	402	0	0.64275	29.93					1	0	29.93
TCGA-AF-4110	coadread_tcga_pan_can_atlas_2018	401	0	0.64275	29.9832					1	0	29.9832
05CO053	coad_cptac_2019	400	0	0.64275	30					1	0	30
05CO054	coad_cptac_2019	399	0	0.64275	30					1	0	30
TCGA-CM-5349	coadread_tcga_pan_can_atlas_2018	398	0	0.64275	30.0819					1	0	30.0819
P-0003184	crc_msk_2017	397	1	0.641131	30.37					1	1	30.37
P-0003210	crc_msk_2017	396	0	0.641131	30.4					1	0	30.4
TCGA-A6-5659	coadread_tcga_pan_can_atlas_2018	395	0	0.641131	30.4435					1	0	30.4435
P-0002902	crc_msk_2017	394	0	0.641131	30.57					1	0	30.57
P-0027647	bowel_colitis_msk_2022	393	1	0.6395	30.838					1	1	30.838
P-0003510	crc_msk_2017	392	0	0.6395	30.9					1	0	30.9
01CO008	coad_cptac_2019	391	0	0.6395	31					1	0	31
05CO020	coad_cptac_2019	390	0	0.6395	31					1	0	31
11CO020	coad_cptac_2019	389	0	0.6395	31					1	0	31
11CO043	coad_cptac_2019	388	0	0.6395	31					1	0	31
TCGA-AA-A01I	coadread_tcga_pan_can_atlas_2018	387	0	0.6395	31.0024					1	0	31.0024
P-0007975	crc_msk_2017	386	0	0.6395	31.03					1	0	31.03
P-0007079	crc_msk_2017	385	0	0.6395	31.07					1	0	31.07
P-0007272	crc_msk_2017	384	0	0.6395	31.13					1	0	31.13
P-0005634	crc_msk_2017	383	1	0.63783	31.3					1	1	31.3
P-0006708	crc_msk_2017	382	1	0.63616	31.33					1	1	31.33
P-0003211	crc_msk_2017	381	0	0.63616	31.33					1	0	31.33
P-0004494	crc_msk_2017	380	0	0.63616	31.33					1	0	31.33
P-0004803	crc_msk_2017	379	0	0.63616	31.43					1	0	31.43
P-0006726	crc_msk_2017	378	0	0.63616	31.5					1	0	31.5
P-0005998	crc_msk_2017	377	1	0.634473	31.57					1	1	31.57
P-0010680	crc_msk_2017	376	0	0.634473	31.57					1	0	31.57
P-0009013	crc_apc_impact_2020	375	0	0.634473	31.6					1	0	31.6
TCGA-A6-5657	coadread_tcga_pan_can_atlas_2018	374	0	0.634473	31.6271					1	0	31.6271
P-0002542	crc_msk_2017	373	1	0.632772	31.77					1	1	31.77
P-0013354	crc_msk_2017	372	1	0.631071	31.9					1	1	31.9
P-0008588	crc_msk_2017	371	0	0.631071	31.97					1	0	31.97
P-0002542	crc_apc_impact_2020	370	1	0.629365	32					1	1	32
11CO005	coad_cptac_2019	369	0	0.629365	32					1	0	32
11CO008	coad_cptac_2019	368	0	0.629365	32					1	0	32
11CO045	coad_cptac_2019	367	0	0.629365	32					1	0	32
11CO062	coad_cptac_2019	366	0	0.629365	32					1	0	32
P-0006649	crc_msk_2017	365	0	0.629365	32					1	0	32
TCGA-AG-3902	coadread_tcga_pan_can_atlas_2018	364	0	0.629365	32.0216					1	0	32.0216
P-0001702	crc_msk_2017	363	1	0.627632	32.07					1	1	32.07
P-0014565	crc_apc_impact_2020	362	1	0.625898	32.1					1	1	32.1
SER-SILU-CC-P0418	coad_silu_2022	361	1	0.624164	32.3					1	1	32.3
P-0006230	crc_msk_2017	360	0	0.624164	32.33					1	0	32.33
SER-SILU-CC-P0433	coad_silu_2022	359	1	0.622425	32.39					1	1	32.39
P-0011366	crc_apc_impact_2020	358	0	0.622425	32.4					1	0	32.4
P-0006581	crc_msk_2017	357	0	0.622425	32.43					1	0	32.43
TCGA-A6-4107	coadread_tcga_pan_can_atlas_2018	356	0	0.622425	32.449					1	0	32.449
P-0005164	crc_msk_2017	355	0	0.622425	32.6					1	0	32.6
TCGA-DY-A1H8	coadread_tcga_pan_can_atlas_2018	354	1	0.620667	32.6133					1	1	32.6133
P-0008841	crc_apc_impact_2020	353	0	0.620667	32.7					1	0	32.7
TCGA-A6-5666	coadread_tcga_pan_can_atlas_2018	352	0	0.620667	32.712					1	0	32.712
P-0009645	crc_msk_2017	351	0	0.620667	32.83					1	0	32.83
P-0040030	bowel_colitis_msk_2022	350	0	0.620667	32.877					1	0	32.877
P-0002235	crc_msk_2017	349	1	0.618889	32.9					1	1	32.9
P-0005210	crc_msk_2017	348	0	0.618889	32.9					1	0	32.9
11CO057	coad_cptac_2019	347	0	0.618889	33					1	0	33
11CO058	coad_cptac_2019	346	0	0.618889	33					1	0	33
TCGA-AY-5543	coadread_tcga_pan_can_atlas_2018	345	0	0.618889	33.0079					1	0	33.0079
TCGA-AA-3851	coadread_tcga_pan_can_atlas_2018	344	0	0.618889	33.0736					1	0	33.0736
P-0003510	crc_apc_impact_2020	343	1	0.617084	33.1					1	1	33.1
TCGA-CI-6620	coadread_tcga_pan_can_atlas_2018	342	0	0.617084	33.1722					1	0	33.1722
P-0016051	crc_apc_impact_2020	341	1	0.615275	33.2					1	1	33.2
P-0006717	crc_msk_2017	340	0	0.615275	33.3					1	0	33.3
TCGA-A6-3808	coadread_tcga_pan_can_atlas_2018	339	0	0.615275	33.3366					1	0	33.3366
P-0003789	crc_msk_2017	338	0	0.615275	33.4					1	0	33.4
P-0004511	crc_msk_2017	337	0	0.615275	33.43					1	0	33.43
P-0001754	crc_apc_impact_2020	336	1	0.613444	33.6					1	1	33.6
P-0002728	crc_msk_2017	335	0	0.613444	33.6					1	0	33.6
P-0005801	crc_msk_2017	334	0	0.613444	33.6					1	0	33.6
P-0017807	crc_apc_impact_2020	333	1	0.611601	33.7					1	1	33.7
P-0007600	crc_msk_2017	332	0	0.611601	33.77					1	0	33.77
P-0011124	crc_msk_2017	331	0	0.611601	33.77					1	0	33.77
P-0004566	crc_msk_2017	330	0	0.611601	33.9					1	0	33.9
TCGA-AG-3591	coadread_tcga_pan_can_atlas_2018	329	0	0.611601	34.027					1	0	34.027
TCGA-AA-3975	coadread_tcga_pan_can_atlas_2018	328	0	0.611601	34.0599					1	0	34.0599
P-0001316	crc_apc_impact_2020	327	1	0.609731	34.1					1	1	34.1
P-0004220	crc_msk_2017	326	1	0.607861	34.13					1	1	34.13
P-0002049	crc_msk_2017	325	0	0.607861	34.2					1	0	34.2
P-0003475	crc_msk_2017	324	1	0.605985	34.33					1	1	34.33
P-0006888	crc_msk_2017	323	0	0.605985	34.37					1	0	34.37
TCGA-F4-6805	coadread_tcga_pan_can_atlas_2018	322	0	0.605985	34.4215					1	0	34.4215
P-0004220	crc_apc_impact_2020	321	1	0.604097	34.5					1	1	34.5
P-0006861	crc_msk_2017	320	0	0.604097	34.53					1	0	34.53
P-0002752	crc_msk_2017	319	0	0.604097	34.57					1	0	34.57
P-0012900	crc_msk_2017	318	0	0.604097	34.57					1	0	34.57
P-0006271	crc_msk_2017	317	1	0.602191	34.73					1	1	34.73
P-0015208	crc_apc_impact_2020	316	1	0.600285	34.8					1	1	34.8
P-0006181	crc_apc_impact_2020	315	0	0.600285	34.8					1	0	34.8
P-0004697	crc_msk_2017	314	0	0.600285	34.8					1	0	34.8
TCGA-AA-3502	coadread_tcga_pan_can_atlas_2018	313	0	0.600285	35.0133					1	0	35.0133
TCGA-AA-A01R	coadread_tcga_pan_can_atlas_2018	312	0	0.600285	35.0133					1	0	35.0133
P-0038647	coadread_mskresistance_2022	311	1	0.598355	35.112					1	1	35.112
P-0007391	crc_msk_2017	310	0	0.598355	35.27					1	0	35.27
P-0002413	crc_msk_2017	309	0	0.598355	35.3					1	0	35.3
TCGA-F4-6856	coadread_tcga_pan_can_atlas_2018	308	0	0.598355	35.3092					1	0	35.3092
P-0001769	crc_msk_2017	307	0	0.598355	35.4					1	0	35.4
P-0004362	crc_msk_2017	306	0	0.598355	35.43					1	0	35.43
P-0003136	crc_msk_2017	305	0	0.598355	35.5					1	0	35.5
P-0044779	bowel_colitis_msk_2022	304	0	0.598355	35.54					1	0	35.54
P-0001754	crc_msk_2017	303	1	0.59638	35.57					1	1	35.57
P-0010138	crc_msk_2017	302	0	0.59638	35.6					1	0	35.6
P-0007511	crc_apc_impact_2020	301	0	0.59638	35.7					1	0	35.7
TCGA-F4-6463	coadread_tcga_pan_can_atlas_2018	300	0	0.59638	35.7366					1	0	35.7366
P-0003990	crc_msk_2017	299	0	0.59638	35.77					1	0	35.77
P-0002080	crc_msk_2017	298	1	0.594379	35.9					1	1	35.9
27CO004	coad_cptac_2019	297	0	0.594379	36					1	0	36
TCGA-AG-A015	coadread_tcga_pan_can_atlas_2018	296	0	0.594379	36.0325					1	0	36.0325
TCGA-AA-3854	coadread_tcga_pan_can_atlas_2018	295	0	0.594379	36.0325					1	0	36.0325
P-0045240	bowel_colitis_msk_2022	294	1	0.592357	36.131					1	1	36.131
P-0033938	bowel_colitis_msk_2022	293	1	0.590336	36.263					1	1	36.263
P-0007207	crc_apc_impact_2020	292	0	0.590336	36.4					1	0	36.4
P-0007560	crc_msk_2017	291	1	0.588307	36.43					1	1	36.43
P-0001500	crc_msk_2017	290	1	0.586279	36.47					1	1	36.47
TCGA-F5-6812	coadread_tcga_pan_can_atlas_2018	289	0	0.586279	36.4928					1	0	36.4928
P-0000678	crc_msk_2017	288	1	0.584243	36.53					1	1	36.53
P-0010425	crc_apc_impact_2020	287	0	0.584243	36.6					1	0	36.6
P-0000874	crc_msk_2017	286	0	0.584243	36.7					1	0	36.7
TCGA-AG-3887	coadread_tcga_pan_can_atlas_2018	285	0	0.584243	36.953					1	0	36.953
TCGA-AA-3841	coadread_tcga_pan_can_atlas_2018	284	0	0.584243	36.953					1	0	36.953
TCGA-AG-3731	coadread_tcga_pan_can_atlas_2018	283	0	0.584243	37.0188					1	0	37.0188
TCGA-AA-3842	coadread_tcga_pan_can_atlas_2018	282	0	0.584243	37.0188					1	0	37.0188
TCGA-AA-A01Z	coadread_tcga_pan_can_atlas_2018	281	0	0.584243	37.0188					1	0	37.0188
TCGA-CM-4746	coadread_tcga_pan_can_atlas_2018	280	0	0.584243	37.0188					1	0	37.0188
TCGA-A6-2684	coadread_tcga_pan_can_atlas_2018	279	0	0.584243	37.0516					1	0	37.0516
P-0005307	crc_msk_2017	278	0	0.584243	37.2					1	0	37.2
P-0009185	crc_msk_2017	277	0	0.584243	37.23					1	0	37.23
TCGA-A6-2685	coadread_tcga_pan_can_atlas_2018	276	0	0.584243	37.2489					1	0	37.2489
P-0004736	crc_msk_2017	275	0	0.584243	37.3					1	0	37.3
P-0000562	crc_msk_2017	274	0	0.584243	37.33					1	0	37.33
P-0002268	crc_msk_2017	273	0	0.584243	37.63					1	0	37.63
P-0013277	crc_msk_2017	272	0	0.584243	37.87					1	0	37.87
P-0004486	crc_apc_impact_2020	271	1	0.582087	37.9					1	1	37.9
P-0001778	crc_apc_impact_2020	270	1	0.579931	38					1	1	38
TCGA-AG-A032	coadread_tcga_pan_can_atlas_2018	269	0	0.579931	38.0379					1	0	38.0379
TCGA-F5-6861	coadread_tcga_pan_can_atlas_2018	268	0	0.579931	38.1366					1	0	38.1366
P-0005589	crc_msk_2017	267	0	0.579931	38.47					1	0	38.47
P-0003839	crc_msk_2017	266	1	0.577751	38.5					1	1	38.5
SER-SILU-CC-P0442	coad_silu_2022	265	0	0.577751	38.54					1	0	38.54
TCGA-AH-6544	coadread_tcga_pan_can_atlas_2018	264	0	0.577751	38.564					1	0	38.564
SER-SILU-CC-P0422	coad_silu_2022	263	1	0.575554	38.6					1	1	38.6
P-0004786	crc_msk_2017	262	0	0.575554	38.67					1	0	38.67
P-0004786	crc_apc_impact_2020	261	1	0.573349	38.7					1	1	38.7
P-0004957	crc_msk_2017	260	1	0.571144	38.87					1	1	38.87
TCGA-AA-3837	coadread_tcga_pan_can_atlas_2018	259	0	0.571144	38.9914					1	0	38.9914
14CO005	coad_cptac_2019	258	0	0.571144	39					1	0	39
P-0003136	crc_apc_impact_2020	257	1	0.568921	39.1					1	1	39.1
P-0012708	crc_apc_impact_2020	256	0	0.568921	39.2					1	0	39.2
P-0006219	crc_apc_impact_2020	255	0	0.568921	39.2					1	0	39.2
P-0004486	crc_msk_2017	254	0	0.568921	39.43					1	0	39.43
TCGA-5M-AATE	coadread_tcga_pan_can_atlas_2018	253	0	0.568921	39.4516					1	0	39.4516
SER-SILU-CC-P0305	coad_silu_2022	252	1	0.566664	39.56					1	1	39.56
SER-SILU-CC-P0288	coad_silu_2022	251	1	0.564406	39.72					1	1	39.72
P-0003077	crc_msk_2017	250	1	0.562148	39.77					1	1	39.77
P-0010932	crc_apc_impact_2020	249	0	0.562148	39.8					1	0	39.8
P-0001778	crc_msk_2017	248	1	0.559882	39.97					1	1	39.97
TCGA-AA-A02Y	coadread_tcga_pan_can_atlas_2018	247	0	0.559882	39.9776					1	0	39.9776
P-0002095	crc_msk_2017	246	0	0.559882	40.2					1	0	40.2
P-0001964	crc_apc_impact_2020	245	1	0.557597	40.4					1	1	40.4
P-0001316	crc_msk_2017	244	0	0.557597	40.47					1	0	40.47
P-0010932	crc_msk_2017	243	0	0.557597	40.57					1	0	40.57
P-0007097	crc_msk_2017	242	0	0.557597	40.6					1	0	40.6
P-0007226	crc_msk_2017	241	1	0.555283	40.63					1	1	40.63
P-0003437	crc_msk_2017	240	0	0.555283	40.93					1	0	40.93
TCGA-AA-A03J	coadread_tcga_pan_can_atlas_2018	239	0	0.555283	40.9639					1	0	40.9639
TCGA-AG-A02X	coadread_tcga_pan_can_atlas_2018	238	0	0.555283	40.9968					1	0	40.9968
TCGA-AA-A02W	coadread_tcga_pan_can_atlas_2018	237	0	0.555283	40.9968					1	0	40.9968
P-0001964	crc_msk_2017	236	1	0.55293	41					1	1	41
P-0007600	crc_apc_impact_2020	235	1	0.550577	41.1					1	1	41.1
P-0004494	crc_apc_impact_2020	234	0	0.550577	41.1					1	0	41.1
P-0006589	crc_apc_impact_2020	233	0	0.550577	41.1					1	0	41.1
SER-SILU-CC-P0436	coad_silu_2022	232	0	0.550577	41.27					1	0	41.27
P-0002068	crc_msk_2017	231	0	0.550577	41.4					1	0	41.4
TCGA-F4-6806	coadread_tcga_pan_can_atlas_2018	230	0	0.550577	41.4242					1	0	41.4242
SER-SILU-CC-P0435	coad_silu_2022	229	0	0.550577	41.66					1	0	41.66
P-0011291	crc_msk_2017	228	1	0.548162	42					1	1	42
P-0040508	bowel_colitis_msk_2022	227	0	0.548162	42.049					1	0	42.049
P-0006715	crc_msk_2017	226	0	0.548162	42.1					1	0	42.1
P-0010966	crc_msk_2017	225	0	0.548162	42.27					1	0	42.27
TCGA-F5-6571	coadread_tcga_pan_can_atlas_2018	224	0	0.548162	42.3447					1	0	42.3447
P-0007975	crc_apc_impact_2020	223	0	0.548162	42.7					1	0	42.7
P-0004322	crc_msk_2017	222	0	0.548162	42.73					1	0	42.73
TCGA-QG-A5YV	coadread_tcga_pan_can_atlas_2018	221	0	0.548162	42.7721					1	0	42.7721
P-0002475	crc_apc_impact_2020	220	1	0.545671	43					1	1	43
TCGA-F4-6807	coadread_tcga_pan_can_atlas_2018	219	0	0.545671	43.0351					1	0	43.0351
P-0005307	crc_apc_impact_2020	218	0	0.545671	43.2					1	0	43.2
P-0004928	crc_msk_2017	217	0	0.545671	43.27					1	0	43.27
SER-SILU-CC-P0130	coad_silu_2022	216	1	0.543144	43.53					1	1	43.53
TCGA-A6-2674	coadread_tcga_pan_can_atlas_2018	215	0	0.543144	43.7584					1	0	43.7584
SER-SILU-CC-P0058	coad_silu_2022	214	1	0.540606	43.76					1	1	43.76
P-0004872	crc_apc_impact_2020	213	1	0.538068	43.8					1	1	43.8
P-0023448	crc_apc_impact_2020	212	1	0.53553	43.8					1	1	43.8
SER-SILU-CC-P0413	coad_silu_2022	211	0	0.53553	43.83					1	0	43.83
TCGA-DC-6160	coadread_tcga_pan_can_atlas_2018	210	0	0.53553	44.0214					1	0	44.0214
P-0004872	crc_msk_2017	209	0	0.53553	44.17					1	0	44.17
P-0010599	crc_msk_2017	208	0	0.53553	44.2					1	0	44.2
P-0014182	crc_msk_2017	207	0	0.53553	44.63					1	0	44.63
TCGA-CI-6622	coadread_tcga_pan_can_atlas_2018	206	0	0.53553	44.7776					1	0	44.7776
P-0000561	crc_apc_impact_2020	205	0	0.53553	45.1					1	0	45.1
TCGA-D5-5537	coadread_tcga_pan_can_atlas_2018	204	1	0.532905	45.4022					1	1	45.4022
TCGA-A6-2681	coadread_tcga_pan_can_atlas_2018	203	0	0.532905	45.5995					1	0	45.5995
P-0006888	crc_apc_impact_2020	202	0	0.532905	46					1	0	46
P-0013096	crc_msk_2017	201	0	0.532905	46.03					1	0	46.03
TCGA-AA-3675	coadread_tcga_pan_can_atlas_2018	200	0	0.532905	47.0461					1	0	47.0461
SER-SILU-CC-P0407	coad_silu_2022	199	0	0.532905	47.25					1	0	47.25
SER-SILU-CC-P0026	coad_silu_2022	198	1	0.530214	47.28					1	1	47.28
P-0004886	crc_msk_2017	197	0	0.530214	47.33					1	0	47.33
TCGA-F4-6855	coadread_tcga_pan_can_atlas_2018	196	0	0.530214	47.4077					1	0	47.4077
P-0013975	crc_msk_2017	195	0	0.530214	47.43					1	0	47.43
SER-SILU-CC-P0421	coad_silu_2022	194	0	0.530214	47.74					1	0	47.74
P-0009058	crc_msk_2017	193	0	0.530214	47.77					1	0	47.77
TCGA-F4-6703	coadread_tcga_pan_can_atlas_2018	192	0	0.530214	47.868					1	0	47.868
P-0006686	crc_msk_2017	191	0	0.530214	48.1					1	0	48.1
SER-SILU-CC-P0441	coad_silu_2022	190	0	0.530214	48.17					1	0	48.17
SER-SILU-CC-P0361	coad_silu_2022	189	0	0.530214	48.2					1	0	48.2
P-0000682	crc_msk_2017	188	0	0.530214	48.3					1	0	48.3
P-0008059	crc_msk_2017	187	0	0.530214	48.33					1	0	48.33
SER-SILU-CC-P0417	coad_silu_2022	186	0	0.530214	48.63					1	0	48.63
P-0007039	crc_msk_2017	185	1	0.527348	48.77					1	1	48.77
P-0009464	crc_msk_2017	184	0	0.527348	49					1	0	49
SER-SILU-CC-P0403	coad_silu_2022	183	0	0.527348	49.08					1	0	49.08
SER-SILU-CC-P0296	coad_silu_2022	182	1	0.52445	49.18					1	1	49.18
SER-SILU-CC-P0370	coad_silu_2022	181	0	0.52445	49.31					1	0	49.31
P-0007592	crc_msk_2017	180	0	0.52445	49.47					1	0	49.47
P-0007657	crc_msk_2017	179	0	0.52445	49.57					1	0	49.57
SER-SILU-CC-P0416	coad_silu_2022	178	0	0.52445	49.58					1	0	49.58
SER-SILU-CC-P0350	coad_silu_2022	177	0	0.52445	49.61					1	0	49.61
P-0000745	crc_msk_2017	176	1	0.52147	49.67					1	1	49.67
SER-SILU-CC-P0395	coad_silu_2022	175	0	0.52147	49.71					1	0	49.71
P-0001769	crc_apc_impact_2020	174	0	0.52147	49.8					1	0	49.8
P-0002673	crc_msk_2017	173	0	0.52147	49.87					1	0	49.87
P-0000885	crc_msk_2017	172	0	0.52147	49.9					1	0	49.9
TCGA-DM-A1D6	coadread_tcga_pan_can_atlas_2018	171	1	0.518421	49.9063					1	1	49.9063
TCGA-AA-3673	coadread_tcga_pan_can_atlas_2018	170	0	0.518421	50.0378					1	0	50.0378
P-0007303	crc_apc_impact_2020	169	1	0.515353	50.5					1	1	50.5
P-0000682	crc_apc_impact_2020	168	1	0.512286	50.6					1	1	50.6
P-0007793	crc_msk_2017	167	0	0.512286	50.73					1	0	50.73
P-0032505	coadread_mskresistance_2022	166	0	0.512286	50.926					1	0	50.926
P-0007303	crc_msk_2017	165	1	0.509181	51.1					1	1	51.1
SER-SILU-CC-P0223	coad_silu_2022	164	1	0.506076	51.15					1	1	51.15
P-0002068	crc_apc_impact_2020	163	0	0.506076	51.3					1	0	51.3
P-0025046	bowel_colitis_msk_2022	162	1	0.502952	51.386					1	1	51.386
P-0006213	crc_msk_2017	161	1	0.499828	51.6					1	1	51.6
SER-SILU-CC-P0406	coad_silu_2022	160	0	0.499828	51.68					1	0	51.68
P-0012566	crc_msk_2017	159	0	0.499828	51.9					1	0	51.9
P-0006758	crc_msk_2017	158	0	0.499828	52					1	0	52
SER-SILU-CC-P0198	coad_silu_2022	157	1	0.496645	52.07					1	1	52.07
SER-SILU-CC-P0396	coad_silu_2022	156	0	0.496645	52.07					1	0	52.07
P-0009418	crc_msk_2017	155	0	0.496645	52.93					1	0	52.93
SER-SILU-CC-P0415	coad_silu_2022	154	0	0.496645	52.99					1	0	52.99
TCGA-AA-3864	coadread_tcga_pan_can_atlas_2018	153	0	0.496645	52.9967					1	0	52.9967
P-0002529	crc_msk_2017	152	1	0.493377	53.07					1	1	53.07
SER-SILU-CC-P0030	coad_silu_2022	151	1	0.49011	53.16					1	1	53.16
TCGA-G4-6304	coadread_tcga_pan_can_atlas_2018	150	0	0.49011	53.6213					1	0	53.6213
TCGA-D5-5538	coadread_tcga_pan_can_atlas_2018	149	1	0.48682	54.6076					1	1	54.6076
SER-SILU-CC-P0378	coad_silu_2022	148	0	0.48682	54.74					1	0	54.74
P-0004159	crc_apc_impact_2020	147	1	0.483509	55.3					1	1	55.3
P-0014252	crc_msk_2017	146	0	0.483509	55.37					1	0	55.37
P-0001554	crc_msk_2017	145	0	0.483509	55.43					1	0	55.43
P-0004159	crc_msk_2017	144	1	0.480151	55.47					1	1	55.47
P-0020878	crc_apc_impact_2020	143	1	0.476793	55.6					1	1	55.6
SER-SILU-CC-P0311	coad_silu_2022	142	0	0.476793	55.75					1	0	55.75
P-0028512	bowel_colitis_msk_2022	141	0	0.476793	55.956					1	0	55.956
TCGA-D5-5540	coadread_tcga_pan_can_atlas_2018	140	0	0.476793	56.0871					1	0	56.0871
P-0001808	crc_msk_2017	139	0	0.476793	56.47					1	0	56.47
SER-SILU-CC-P0391	coad_silu_2022	138	0	0.476793	56.61					1	0	56.61
SER-SILU-CC-P0387	coad_silu_2022	137	0	0.476793	56.64					1	0	56.64
SER-SILU-CC-P0357	coad_silu_2022	136	0	0.476793	56.71					1	0	56.71
SER-SILU-CC-P0366	coad_silu_2022	135	0	0.476793	57.56					1	0	57.56
SER-SILU-CC-P0319	coad_silu_2022	134	0	0.476793	57.59					1	0	57.59
TCGA-AA-3506	coadread_tcga_pan_can_atlas_2018	133	0	0.476793	58.0268					1	0	58.0268
P-0005151	crc_msk_2017	132	0	0.476793	58.07					1	0	58.07
SER-SILU-CC-P0335	coad_silu_2022	131	0	0.476793	58.19					1	0	58.19
P-0001190	crc_msk_2017	130	1	0.473126	58.33					1	1	58.33
P-0006659	crc_msk_2017	129	1	0.469458	58.33					1	1	58.33
TCGA-AZ-4315	coadread_tcga_pan_can_atlas_2018	128	0	0.469458	58.3884					1	0	58.3884
P-0022329	bowel_colitis_msk_2022	127	1	0.465762	58.849					1	1	58.849
SER-SILU-CC-P0326	coad_silu_2022	126	0	0.465762	58.97					1	0	58.97
P-0006764	crc_msk_2017	125	0	0.465762	59.73					1	0	59.73
P-0005776	crc_msk_2017	124	1	0.462005	59.93					1	1	59.93
TCGA-SS-A7HO	coadread_tcga_pan_can_atlas_2018	123	0	0.462005	60					1	0	60
SER-SILU-CC-P0364	coad_silu_2022	122	0	0.462005	60					1	0	60
P-0007488	crc_msk_2017	121	0	0.462005	60					1	0	60
TCGA-DM-A28G	coadread_tcga_pan_can_atlas_2018	120	0	0.458155	60					1	0	60
P-0006758	crc_apc_impact_2020	119	0	0.458155	60					1	0	60
TCGA-AA-3655	coadread_tcga_pan_can_atlas_2018	118	0	0.458155	60					1	0	60
P-0001289	crc_msk_2017	117	0	0.458155	60					1	0	60
TCGA-A6-A567	coadread_tcga_pan_can_atlas_2018	116	0	0.454206	60					1	0	60
TCGA-AG-A02N	coadread_tcga_pan_can_atlas_2018	115	0	0.454206	60					1	0	60
P-0006821	crc_msk_2017	114	0	0.454206	60					1	0	60
P-0007405	crc_msk_2017	113	0	0.454206	60					1	0	60
SER-SILU-CC-P0315	coad_silu_2022	112	0	0.454206	60					1	0	60
P-0009902	crc_msk_2017	111	0	0.454206	60					1	0	60
P-0007389	crc_msk_2017	110	0	0.454206	60					1	0	60
P-0018488	coadread_mskresistance_2022	109	0	0.450039	60					1	0	60
P-0001742	crc_msk_2017	108	0	0.445872	60					1	0	60
P-0000744	crc_msk_2017	107	0	0.441705	60					1	0	60
P-0007135	crc_msk_2017	106	0	0.441705	60					1	0	60
SER-SILU-CC-P0301	coad_silu_2022	105	0	0.441705	60					1	0	60
P-0014010	crc_msk_2017	104	0	0.437457	60					1	0	60
P-0007035	crc_msk_2017	103	0	0.437457	60					1	0	60
SER-SILU-CC-P0292	coad_silu_2022	102	0	0.437457	60					1	0	60
P-0008590	crc_msk_2017	101	0	0.433126	60					1	0	60
P-0000762	crc_msk_2017	100	0	0.433126	60					1	0	60
P-0009830	crc_msk_2017	99	0	0.433126	60					1	0	60
SER-SILU-CC-P0231	coad_silu_2022	98	0	0.428707	60					1	0	60
P-0007554	crc_msk_2017	97	0	0.428707	60					1	0	60
P-0007287	crc_msk_2017	96	0	0.424241	60					1	0	60
P-0000739	crc_apc_impact_2020	95	0	0.419775	60					1	0	60
P-0007632	crc_msk_2017	94	0	0.419775	60					1	0	60
P-0007664	crc_msk_2017	93	0	0.419775	60					1	0	60
P-0016443	bowel_colitis_msk_2022	92	0	0.419775	60					1	0	60
P-0007590	crc_msk_2017	91	0	0.415162	60					1	0	60
P-0001295	crc_apc_impact_2020	90	0	0.410549	60					1	0	60
P-0000737	crc_msk_2017	89	0	0.405936	60					1	0	60
SER-SILU-CC-P0275	coad_silu_2022	88	0	0.405936	60					1	0	60
P-0001295	crc_msk_2017	87	0	0.401271	60					1	0	60
P-0008063	crc_msk_2017	86	0	0.401271	60					1	0	60
P-0006933	crc_apc_impact_2020	85	0	0.39655	60					1	0	60
P-0006933	crc_msk_2017	84	0	0.391829	60					1	0	60
P-0005151	crc_apc_impact_2020	83	0	0.391829	60					1	0	60
P-0007147	crc_msk_2017	82	0	0.391829	60					1	0	60
SER-SILU-CC-P0298	coad_silu_2022	81	0	0.391829	60					1	0	60
P-0000798	crc_msk_2017	80	0	0.391829	60					1	0	60
P-0006287	crc_msk_2017	79	0	0.386869	60					1	0	60
SER-SILU-CC-P0077	coad_silu_2022	78	0	0.381909	60					1	0	60
P-0000739	crc_msk_2017	77	0	0.381909	60					1	0	60
P-0003513	crc_msk_2017	76	0	0.381909	60					1	0	60
TCGA-G4-6627	coadread_tcga_pan_can_atlas_2018	75	0	0.381909	60					1	0	60
P-0012416	bowel_colitis_msk_2022	74	0	0.381909	60					1	0	60
SER-SILU-CC-P0107	coad_silu_2022	73	0	0.376677	60					1	0	60
P-0004977	crc_msk_2017	72	0	0.371446	60					1	0	60
P-0007931	crc_msk_2017	71	0	0.371446	60					1	0	60
P-0006794	crc_msk_2017	70	0	0.371446	60					1	0	60
SER-SILU-CC-P0283	coad_silu_2022	69	0	0.371446	60					1	0	60
SER-SILU-CC-P0270	coad_silu_2022	68	0	0.371446	60					1	0	60
TCGA-AA-3660	coadread_tcga_pan_can_atlas_2018	67	0	0.371446	60					1	0	60
TCGA-CL-5917	coadread_tcga_pan_can_atlas_2018	66	0	0.371446	60					1	0	60
SER-SILU-CC-P0277	coad_silu_2022	65	0	0.371446	60					1	0	60
P-0013087	crc_msk_2017	64	0	0.371446	60					1	0	60
P-0008735	crc_msk_2017	63	0	0.371446	60					1	0	60
P-0007216	crc_msk_2017	62	0	0.371446	60					1	0	60
TCGA-G4-6297	coadread_tcga_pan_can_atlas_2018	61	0	0.371446	60					1	0	60
P-0012147	crc_msk_2017	60	0	0.371446	60					1	0	60
SER-SILU-CC-P0250	coad_silu_2022	59	0	0.371446	60					1	0	60
SER-SILU-CC-P0116	coad_silu_2022	58	0	0.365042	60					1	0	60
P-0000940	crc_msk_2017	57	0	0.358637	60					1	0	60
TCGA-CK-4950	coadread_tcga_pan_can_atlas_2018	56	0	0.358637	60					1	0	60
P-0000526	crc_msk_2017	55	0	0.358637	60					1	0	60
SER-SILU-CC-P0262	coad_silu_2022	54	0	0.358637	60					1	0	60
SER-SILU-CC-P0169	coad_silu_2022	53	0	0.351871	60					1	0	60
SER-SILU-CC-P0252	coad_silu_2022	52	0	0.351871	60					1	0	60
TCGA-AZ-5407	coadread_tcga_pan_can_atlas_2018	51	0	0.351871	60					1	0	60
SER-SILU-CC-P0258	coad_silu_2022	50	0	0.351871	60					1	0	60
SER-SILU-CC-P0253	coad_silu_2022	49	0	0.351871	60					1	0	60
SER-SILU-CC-P0230	coad_silu_2022	48	0	0.351871	60					1	0	60
SER-SILU-CC-P0192	coad_silu_2022	47	0	0.344384	60					1	0	60
TCGA-DM-A1D4	coadread_tcga_pan_can_atlas_2018	46	0	0.336897	60					1	0	60
SER-SILU-CC-P0234	coad_silu_2022	45	0	0.336897	60					1	0	60
SER-SILU-CC-P0239	coad_silu_2022	44	0	0.336897	60					1	0	60
TCGA-DM-A28M	coadread_tcga_pan_can_atlas_2018	43	0	0.336897	60					1	0	60
P-0002565	crc_msk_2017	42	0	0.336897	60					1	0	60
TCGA-DM-A28K	coadread_tcga_pan_can_atlas_2018	41	0	0.336897	60					1	0	60
SER-SILU-CC-P0218	coad_silu_2022	40	0	0.336897	60					1	0	60
SER-SILU-CC-P0220	coad_silu_2022	39	0	0.336897	60					1	0	60
SER-SILU-CC-P0185	coad_silu_2022	38	0	0.336897	60					1	0	60
P-0001746	crc_msk_2017	37	0	0.327792	60					1	0	60
P-0006936	crc_msk_2017	36	0	0.318687	60					1	0	60
SER-SILU-CC-P0210	coad_silu_2022	35	0	0.318687	60					1	0	60
P-0007133	crc_msk_2017	34	0	0.318687	60					1	0	60
P-0007361	crc_msk_2017	33	0	0.318687	60					1	0	60
P-0007584	crc_msk_2017	32	0	0.318687	60					1	0	60
P-0008540	crc_msk_2017	31	0	0.318687	60					1	0	60
P-0007128	crc_msk_2017	30	0	0.318687	60					1	0	60
TCGA-DM-A0X9	coadread_tcga_pan_can_atlas_2018	29	0	0.318687	60					1	0	60
TCGA-DM-A28E	coadread_tcga_pan_can_atlas_2018	28	0	0.318687	60					1	0	60
P-0011533	crc_msk_2017	27	0	0.318687	60					1	0	60
P-0002814	crc_msk_2017	26	0	0.318687	60					1	0	60
SER-SILU-CC-P0157	coad_silu_2022	25	0	0.318687	60					1	0	60
SER-SILU-CC-P0141	coad_silu_2022	24	0	0.318687	60					1	0	60
P-0007887	crc_msk_2017	23	0	0.318687	60					1	0	60
TCGA-CK-6751	coadread_tcga_pan_can_atlas_2018	22	0	0.318687	60					1	0	60
P-0007136	crc_msk_2017	21	0	0.318687	60					1	0	60
SER-SILU-CC-P0128	coad_silu_2022	20	0	0.318687	60					1	0	60
TCGA-DM-A1D0	coadread_tcga_pan_can_atlas_2018	19	0	0.318687	60					1	0	60
TCGA-DM-A1HA	coadread_tcga_pan_can_atlas_2018	18	0	0.318687	60					1	0	60
P-0008727	crc_msk_2017	17	0	0.318687	60					1	0	60
P-0008095	crc_msk_2017	16	0	0.298769	60					1	0	60
TCGA-DM-A282	coadread_tcga_pan_can_atlas_2018	15	0	0.298769	60					1	0	60
TCGA-DM-A1D9	coadread_tcga_pan_can_atlas_2018	14	0	0.298769	60					1	0	60
P-0013897	crc_msk_2017	13	0	0.298769	60					1	0	60
TCGA-CK-4948	coadread_tcga_pan_can_atlas_2018	12	0	0.298769	60					1	0	60
SER-SILU-CC-P0074	coad_silu_2022	11	0	0.298769	60					1	0	60
P-0007676	crc_msk_2017	10	0	0.298769	60					1	0	60
P-0000802	crc_msk_2017	9	0	0.298769	60					1	0	60
P-0007593	crc_msk_2017	8	0	0.298769	60					1	0	60
SER-SILU-CC-P0052	coad_silu_2022	7	0	0.298769	60					1	0	60
SER-SILU-CC-P0053	coad_silu_2022	6	0	0.298769	60					1	0	60
SER-SILU-CC-P0031	coad_silu_2022	5	0	0.239015	60					1	0	60
SER-SILU-CC-P0451	coad_silu_2022	4	0	0.239015	60					1	0	60
P-0007222	crc_msk_2017	3	0	0.239015	60					1	0	60
P-0006763	crc_msk_2017	2	0	0.239015	60					1	0	60
SER-SILU-CC-P0007	coad_silu_2022	1	0	0.239015	60					1	0	60
										2	0	0
Only BRAF										2	0	0
Case ID	Study ID	Number at Risk	Status	Survival Rate	Time (months)					2	0	0
TCGA-AA-3684	coadread_tcga_pan_can_atlas_2018	273	0	1	0					2	0	0
TCGA-AA-A022	coadread_tcga_pan_can_atlas_2018	272	0	1	0					2	0	0
TCGA-AD-A5EJ	coadread_tcga_pan_can_atlas_2018	271	0	1	0					2	1	0.03
TCGA-CK-6746	coadread_tcga_pan_can_atlas_2018	270	0	1	0					2	1	0.13
P-0004792	crc_msk_2017	269	0	1	0					2	0	0.197258
SER-SILU-CC-P0271	coad_silu_2022	268	1	0.996269	0.03					2	0	0.920538
SER-SILU-CC-P0404	coad_silu_2022	267	1	0.992537	0.13					2	0	1.01917
TCGA-AY-6196	coadread_tcga_pan_can_atlas_2018	266	0	0.992537	0.197258					2	1	1.5
TCGA-AM-5821	coadread_tcga_pan_can_atlas_2018	265	0	0.992537	0.920538					2	1	1.67
TCGA-AA-3821	coadread_tcga_pan_can_atlas_2018	264	0	0.992537	1.01917					2	0	1.8
P-0013551	crc_apc_impact_2020	263	1	0.988763	1.5					2	0	2.00546
P-0002487	crc_msk_2017	262	1	0.98499	1.67					2	1	2.1
P-0013981	crc_msk_2017	261	0	0.98499	1.8					2	1	2.3
TCGA-AA-3966	coadread_tcga_pan_can_atlas_2018	260	0	0.98499	2.00546					2	1	3.02462
P-0010125	crc_msk_2017	259	1	0.981186	2.1					2	1	3.35
P-0023751	crc_apc_impact_2020	258	1	0.977383	2.3					2	1	3.4
TCGA-AA-3492	coadread_tcga_pan_can_atlas_2018	257	1	0.97358	3.02462					2	1	3.77
SER-SILU-CC-P0325	coad_silu_2022	256	1	0.969777	3.35					2	1	3.814
P-0005961	crc_apc_impact_2020	255	1	0.965974	3.4					2	1	3.83
P-0009170	crc_msk_2017	254	1	0.962171	3.77					2	1	3.87
P-0032044	bowel_colitis_msk_2022	253	1	0.958368	3.814					2	1	3.9
P-0005961	crc_msk_2017	252	1	0.954565	3.83					2	1	4.1
P-0001649	crc_msk_2017	251	1	0.950762	3.87					2	1	4.3
P-0002455	crc_apc_impact_2020	250	1	0.946959	3.9					2	1	4.8
P-0013551	crc_msk_2017	249	1	0.943156	4.1					2	1	4.8
P-0009863	crc_apc_impact_2020	248	1	0.939353	4.3					2	1	4.86
SER-SILU-CC-P0408	coad_silu_2022	247	1	0.93555	4.8					2	1	4.9
P-0001649	crc_apc_impact_2020	246	1	0.931747	4.8					2	0	5.4
SER-SILU-CC-P0233	coad_silu_2022	245	1	0.927944	4.86					2	1	5.47
P-0009863	crc_msk_2017	244	1	0.924141	4.9					2	1	5.6
P-0009303	crc_msk_2017	243	0	0.924141	5.4					2	1	5.65473
P-0002455	crc_msk_2017	242	1	0.920322	5.47					2	1	5.9
P-0007979	crc_apc_impact_2020	241	1	0.916503	5.6					2	0	6.03
TCGA-AZ-4614	coadread_tcga_pan_can_atlas_2018	240	1	0.912684	5.65473					2	1	6.18
P-0005529	crc_apc_impact_2020	239	1	0.908866	5.9					2	1	6.18075
P-0005670	crc_msk_2017	238	0	0.908866	6.03					2	1	6.3
SER-SILU-CC-P0346	coad_silu_2022	237	1	0.905031	6.18					2	1	7.1
TCGA-F4-6570	coadread_tcga_pan_can_atlas_2018	236	1	0.901196	6.18075					2	1	7.1
P-0007979	crc_msk_2017	235	1	0.897361	6.3					2	1	7.2
P-0003124	crc_apc_impact_2020	234	1	0.893526	7.1					2	1	7.23
P-0006730	crc_apc_impact_2020	233	1	0.889691	7.1					2	1	7.33333
P-0028913	bowel_colitis_msk_2022	232	1	0.885856	7.2					2	1	7.49581
SER-SILU-CC-P0390	coad_silu_2022	231	1	0.882022	7.23					2	1	7.52
P-0007997	crc_msk_2017	230	1	0.878187	7.33333					2	1	7.73
TCGA-DM-A1DA	coadread_tcga_pan_can_atlas_2018	229	1	0.874352	7.49581					2	1	7.97
SER-SILU-CC-P0112	coad_silu_2022	228	1	0.870517	7.52					2	0	8.02183
P-0003124	crc_msk_2017	227	1	0.866682	7.73					2	1	8.23
P-0006730	crc_msk_2017	226	1	0.862847	7.97					2	1	8.25
TCGA-CM-4750	coadread_tcga_pan_can_atlas_2018	225	0	0.862847	8.02183					2	0	8.3
P-0005529	crc_msk_2017	224	1	0.858995	8.23					2	1	8.47
SER-SILU-CC-P0314	coad_silu_2022	223	1	0.855143	8.25					2	1	8.9
P-0007804	crc_msk_2017	222	0	0.855143	8.3					2	1	9.1
P-0008579	crc_msk_2017	221	1	0.851274	8.47					2	1	9.2
P-0008579	crc_apc_impact_2020	220	1	0.847404	8.9					2	1	9.2
P-0016641	crc_apc_impact_2020	219	1	0.843535	9.1					2	1	9.7
SER-SILU-CC-P0072	coad_silu_2022	218	1	0.839665	9.2					2	1	9.9
P-0001734	crc_apc_impact_2020	217	1	0.835796	9.2					2	1	10
P-0005011	crc_apc_impact_2020	216	1	0.831927	9.7					2	1	10.03
P-0019699	crc_apc_impact_2020	215	1	0.828057	9.9					2	1	10.5
P-0001734	crc_msk_2017	214	1	0.824188	10					2	1	10.7
P-0005011	crc_msk_2017	213	1	0.820318	10.03					2	1	11
P-0019428	crc_apc_impact_2020	212	1	0.816449	10.5					2	0	11.6382
P-0002339	crc_apc_impact_2020	211	1	0.812579	10.7					2	1	11.7
05CO015	coad_cptac_2019	210	1	0.80871	11					2	0	11.7
TCGA-D5-6928	coadread_tcga_pan_can_atlas_2018	209	0	0.80871	11.6382					2	0	12
P-0002339	crc_msk_2017	208	1	0.804822	11.7					2	1	12.03
P-0005996	crc_msk_2017	207	0	0.804822	11.7					2	1	12.1
P-0005996	crc_apc_impact_2020	206	0	0.804822	12					2	0	12.1643
P-0004798	crc_msk_2017	205	1	0.800896	12.03					2	1	12.2
P-0013020	crc_apc_impact_2020	204	1	0.79697	12.1					2	1	12.45
TCGA-AD-5900	coadread_tcga_pan_can_atlas_2018	203	0	0.79697	12.1643					2	0	12.6245
P-0002327	crc_apc_impact_2020	202	1	0.793025	12.2					2	1	12.7
SER-SILU-CC-P0090	coad_silu_2022	201	1	0.789079	12.45					2	0	12.756
TCGA-DT-5265	coadread_tcga_pan_can_atlas_2018	200	0	0.789079	12.6245					2	1	12.9
P-0005888	crc_apc_impact_2020	199	1	0.785114	12.7					2	0	13.019
TCGA-CA-6717	coadread_tcga_pan_can_atlas_2018	198	0	0.785114	12.756					2	1	13.2
P-0005888	crc_msk_2017	197	1	0.781129	12.9					2	0	13.2
TCGA-CM-6169	coadread_tcga_pan_can_atlas_2018	196	0	0.781129	13.019					2	0	13.3478
P-0013020	crc_msk_2017	195	1	0.777123	13.2					2	1	13.37
P-0012554	crc_msk_2017	194	0	0.777123	13.2					2	1	13.4
TCGA-D5-6930	coadread_tcga_pan_can_atlas_2018	193	0	0.777123	13.3478					2	1	13.67
P-0002327	crc_msk_2017	192	1	0.773075	13.37					2	0	14.0382
P-0003890	crc_apc_impact_2020	191	1	0.769028	13.4					2	1	14.1
P-0000714	crc_msk_2017	190	1	0.76498	13.67					2	1	14.13
TCGA-CM-6171	coadread_tcga_pan_can_atlas_2018	189	0	0.76498	14.0382					2	1	14.23
P-0001424	crc_apc_impact_2020	188	1	0.760911	14.1					2	1	14.27
P-0012233	crc_msk_2017	187	1	0.756842	14.13					2	1	14.63
P-0006616	crc_msk_2017	186	1	0.752773	14.23					2	0	14.67
P-0001424	crc_msk_2017	185	1	0.748704	14.27					2	1	15
P-0003890	crc_msk_2017	184	1	0.744635	14.63					2	0	15.0245
P-0006968	crc_msk_2017	183	0	0.744635	14.67					2	0	15.2
P-0010710	crc_apc_impact_2020	182	1	0.740544	15					2	1	15.27
TCGA-CM-5861	coadread_tcga_pan_can_atlas_2018	181	0	0.740544	15.0245					2	1	15.3
P-0022132	crc_apc_impact_2020	180	0	0.740544	15.2					2	1	15.4
P-0009016	crc_msk_2017	179	1	0.736407	15.27					2	1	15.5
P-0002463	crc_apc_impact_2020	178	1	0.73227	15.3					2	1	15.5
P-0020343	crc_apc_impact_2020	177	1	0.728132	15.4					2	1	15.5
P-0006860	crc_apc_impact_2020	176	1	0.723995	15.5					2	0	15.6163
P-0006860	crc_msk_2017	175	1	0.719858	15.5					2	0	15.6163
P-0010710	crc_msk_2017	174	1	0.715721	15.5					2	1	15.8
TCGA-3L-AA1B	coadread_tcga_pan_can_atlas_2018	173	0	0.715721	15.6163					2	0	15.945
TCGA-CK-4952	coadread_tcga_pan_can_atlas_2018	172	0	0.715721	15.6163					2	0	16
P-0009016	crc_apc_impact_2020	171	1	0.711536	15.8					2	0	16.1
TCGA-AA-3833	coadread_tcga_pan_can_atlas_2018	170	0	0.711536	15.945					2	0	16.1423
P-0022555	crc_apc_impact_2020	169	0	0.711536	16					2	0	16.37
P-0013760	crc_msk_2017	168	0	0.711536	16.1					2	1	16.4
TCGA-D5-6540	coadread_tcga_pan_can_atlas_2018	167	0	0.711536	16.1423					2	1	16.6
P-0012683	crc_msk_2017	166	0	0.711536	16.37					2	0	16.97
P-0008467	crc_apc_impact_2020	165	1	0.707223	16.4					2	0	17
P-0008467	crc_msk_2017	164	1	0.702911	16.6					2	1	17.15
P-0013758	crc_msk_2017	163	0	0.702911	16.97					2	1	17.31
P-0013258	crc_msk_2017	162	0	0.702911	17					2	1	17.4
SER-SILU-CC-P0297	coad_silu_2022	161	1	0.698545	17.15					2	1	17.4
SER-SILU-CC-P0009	coad_silu_2022	160	1	0.694179	17.31					2	0	17.4573
P-0005003	crc_apc_impact_2020	159	1	0.689813	17.4					2	0	17.5
P-0009355	crc_apc_impact_2020	158	1	0.685447	17.4					2	1	17.7
TCGA-EI-6917	coadread_tcga_pan_can_atlas_2018	157	0	0.685447	17.4573					2	0	17.77
P-0011545	crc_msk_2017	156	0	0.685447	17.5					2	1	18
P-0008283	crc_apc_impact_2020	155	1	0.681025	17.7					2	1	18.1
P-0008283	crc_msk_2017	154	0	0.681025	17.77					2	1	18.1
05CO039	coad_cptac_2019	153	1	0.676574	18					2	1	18.2
SER-SILU-CC-P0165	coad_silu_2022	152	1	0.672123	18.1					2	1	18.4
P-0000616	crc_apc_impact_2020	151	1	0.667672	18.1					2	1	18.73
P-0005003	crc_msk_2017	150	1	0.66322	18.2					2	0	18.9667
P-0012683	crc_apc_impact_2020	149	1	0.658769	18.4					2	0	19.003
P-0009355	crc_msk_2017	148	1	0.654318	18.73					2	1	19.03
P-0013462	crc_msk_2017	147	0	0.654318	18.9667					2	0	19.0354
P-0010009	bowel_colitis_msk_2022	146	0	0.654318	19.003					2	1	19.43
P-0005487	crc_msk_2017	145	1	0.649806	19.03					2	0	20.9751
TCGA-AA-3713	coadread_tcga_pan_can_atlas_2018	144	0	0.649806	19.0354					2	1	21.13
P-0000616	crc_msk_2017	143	1	0.645262	19.43					2	1	22.0272
TCGA-AG-A002	coadread_tcga_pan_can_atlas_2018	142	0	0.645262	20.9751					2	0	22.06
SER-SILU-CC-P0095	coad_silu_2022	141	1	0.640685	21.13					2	0	22.0929
TCGA-AA-A02R	coadread_tcga_pan_can_atlas_2018	140	1	0.636109	22.0272					2	1	22.28
TCGA-A6-5665	coadread_tcga_pan_can_atlas_2018	139	0	0.636109	22.06					2	1	22.3
TCGA-G4-6321	coadread_tcga_pan_can_atlas_2018	138	0	0.636109	22.0929					2	0	22.37
SER-SILU-CC-P0254	coad_silu_2022	137	1	0.631466	22.28					2	1	22.4
P-0000511	crc_apc_impact_2020	136	1	0.626823	22.3					2	1	22.6
P-0007998	crc_msk_2017	135	0	0.626823	22.37					2	0	22.718
P-0008350	crc_apc_impact_2020	134	1	0.622145	22.4					2	1	23.27
P-0008350	crc_msk_2017	133	1	0.617467	22.6					2	0	23.47
P-0060677	bowel_colitis_msk_2022	132	0	0.617467	22.718					2	0	24.1641
P-0000511	crc_msk_2017	131	1	0.612754	23.27					2	0	24.3
P-0009617	crc_msk_2017	130	0	0.612754	23.47					2	1	24.73
TCGA-A6-6649	coadread_tcga_pan_can_atlas_2018	129	0	0.612754	24.1641					2	0	25
P-0008721	crc_msk_2017	128	0	0.612754	24.3					2	0	25.7
P-0005742	crc_msk_2017	127	1	0.607929	24.73					2	0	26.0052
05CO050	coad_cptac_2019	126	0	0.607929	25					2	0	26.1696
P-0007686	crc_msk_2017	125	0	0.607929	25.7					2	0	26.27
TCGA-AA-3949	coadread_tcga_pan_can_atlas_2018	124	0	0.607929	26.0052					2	0	26.4
TCGA-G4-6588	coadread_tcga_pan_can_atlas_2018	123	0	0.607929	26.1696					2	0	26.47
P-0004454	crc_msk_2017	122	0	0.607929	26.27					2	1	26.9
P-0003284	crc_msk_2017	121	0	0.607929	26.4					2	0	27
P-0005858	crc_msk_2017	120	0	0.607929	26.47					2	0	27.0901
P-0007698	crc_apc_impact_2020	119	1	0.60282	26.9					2	1	27.43
05CO006	coad_cptac_2019	118	0	0.60282	27					2	0	27.47
TCGA-AU-6004	coadread_tcga_pan_can_atlas_2018	117	0	0.60282	27.0901					2	1	28
SER-SILU-CC-P0063	coad_silu_2022	116	1	0.597623	27.43					2	0	28
P-0007698	crc_msk_2017	115	0	0.597623	27.47					2	0	28
22CO006	coad_cptac_2019	114	1	0.592381	28					2	0	28.2
05CO032	coad_cptac_2019	113	0	0.592381	28					2	1	28.5
05CO048	coad_cptac_2019	112	0	0.592381	28					2	0	29
P-0013760	crc_apc_impact_2020	111	0	0.592381	28.2					2	0	29.17
P-0006683	crc_msk_2017	110	1	0.586996	28.5					2	0	29.7
05CO047	coad_cptac_2019	109	0	0.586996	29					2	0	30
P-0009561	crc_msk_2017	108	0	0.586996	29.17					2	1	30.46
P-0013462	crc_apc_impact_2020	107	0	0.586996	29.7					2	0	30.5
05CO041	coad_cptac_2019	106	0	0.586996	30					2	1	30.7
SER-SILU-CC-P0427	coad_silu_2022	105	1	0.581405	30.46					2	1	30.73
P-0004051	crc_msk_2017	104	0	0.581405	30.5					2	1	31
P-0010098	crc_apc_impact_2020	103	1	0.575761	30.7					2	0	31
P-0010098	crc_msk_2017	102	1	0.570116	30.73					2	0	31
P-0001104	crc_apc_impact_2020	101	1	0.564471	31					2	0	31
01CO014	coad_cptac_2019	100	0	0.564471	31					2	0	31
01CO022	coad_cptac_2019	99	0	0.564471	31					2	0	31.0024
11CO018	coad_cptac_2019	98	0	0.564471	31					2	1	31.17
11CO019	coad_cptac_2019	97	0	0.564471	31					2	0	31.2983
TCGA-AA-3877	coadread_tcga_pan_can_atlas_2018	96	0	0.564471	31.0024					2	1	31.5
P-0000933	crc_msk_2017	95	1	0.558529	31.17					2	1	31.6
TCGA-QG-A5Z2	coadread_tcga_pan_can_atlas_2018	94	0	0.558529	31.2983					2	1	31.8
P-0000997	crc_msk_2017	93	1	0.552524	31.5					2	1	32.49
P-0001104	crc_msk_2017	92	1	0.546518	31.6					2	1	32.7
P-0000997	crc_apc_impact_2020	91	1	0.540512	31.8					2	0	32.7448
SER-SILU-CC-P0057	coad_silu_2022	90	1	0.534507	32.49					2	0	32.9421
P-0000862	crc_apc_impact_2020	89	1	0.528501	32.7					2	1	33
TCGA-A6-3809	coadread_tcga_pan_can_atlas_2018	88	0	0.528501	32.7448					2	0	33.0079
TCGA-AZ-4615	coadread_tcga_pan_can_atlas_2018	87	0	0.528501	32.9421					2	0	33.23
P-0000862	crc_msk_2017	86	1	0.522356	33					2	0	33.5339
TCGA-AA-3947	coadread_tcga_pan_can_atlas_2018	85	0	0.522356	33.0079					2	0	34.47
P-0003209	crc_msk_2017	84	0	0.522356	33.23					2	0	35
TCGA-A6-5661	coadread_tcga_pan_can_atlas_2018	83	0	0.522356	33.5339					2	0	35.23
P-0013441	crc_msk_2017	82	0	0.522356	34.47					2	0	35.8023
11CO051	coad_cptac_2019	81	0	0.522356	35					2	0	36.9
P-0006405	crc_msk_2017	80	0	0.522356	35.23					2	1	37.0188
TCGA-G4-6586	coadread_tcga_pan_can_atlas_2018	79	0	0.522356	35.8023					2	0	37.1832
P-0009561	crc_apc_impact_2020	78	0	0.522356	36.9					2	1	38.0708
TCGA-A6-2686	coadread_tcga_pan_can_atlas_2018	77	1	0.515572	37.0188					2	0	38.28
TCGA-F5-6814	coadread_tcga_pan_can_atlas_2018	76	0	0.515572	37.1832					2	1	39.4
TCGA-AA-A01P	coadread_tcga_pan_can_atlas_2018	75	1	0.508697	38.0708					2	0	40.6
SER-SILU-CC-P0440	coad_silu_2022	74	0	0.508697	38.28					2	0	42
P-0006405	crc_apc_impact_2020	73	1	0.501729	39.4					2	0	42
P-0004051	crc_apc_impact_2020	72	0	0.501729	40.6					2	0	43.2653
14CO003	coad_cptac_2019	71	0	0.501729	42					2	1	45.5
P-0013441	crc_apc_impact_2020	70	0	0.501729	42					2	1	45.5
TCGA-D5-6534	coadread_tcga_pan_can_atlas_2018	69	0	0.501729	43.2653					2	1	45.73
SER-SILU-CC-P0248	coad_silu_2022	68	1	0.494351	45.5					2	1	45.8
P-0001150	crc_apc_impact_2020	67	1	0.486972	45.5					2	0	46.36
P-0004140	crc_msk_2017	66	1	0.479594	45.73					2	1	47.57
P-0001150	crc_msk_2017	65	1	0.472216	45.8					2	0	47.57
SER-SILU-CC-P0410	coad_silu_2022	64	0	0.472216	46.36					2	0	48.86
P-0011158	crc_msk_2017	63	1	0.46472	47.57					2	1	49.4132
SER-SILU-CC-P0384	coad_silu_2022	62	0	0.46472	47.57					2	0	49.91
SER-SILU-CC-P0349	coad_silu_2022	61	0	0.46472	48.86					2	0	51.2
TCGA-AZ-6598	coadread_tcga_pan_can_atlas_2018	60	1	0.456975	49.4132					2	0	51.71
SER-SILU-CC-P0348	coad_silu_2022	59	0	0.456975	49.91					2	0	54.0158
P-0003046	crc_msk_2017	58	0	0.456975	51.2					2	1	54.11
SER-SILU-CC-P0372	coad_silu_2022	57	0	0.456975	51.71					2	0	54.74
TCGA-AA-3664	coadread_tcga_pan_can_atlas_2018	56	0	0.456975	54.0158					2	0	55.82
SER-SILU-CC-P0227	coad_silu_2022	55	1	0.448666	54.11					2	0	55.92
P-0017016	bowel_colitis_msk_2022	54	0	0.448666	54.74					2	1	56.43
SER-SILU-CC-P0389	coad_silu_2022	53	0	0.448666	55.82					2	0	56.67
SER-SILU-CC-P0355	coad_silu_2022	52	0	0.448666	55.92					2	0	58.45
P-0007090	crc_msk_2017	51	1	0.439869	56.43					2	0	58.84
SER-SILU-CC-P0320	coad_silu_2022	50	0	0.439869	56.67					2	1	59.03
SER-SILU-CC-P0045	coad_silu_2022	49	0	0.439869	58.45					2	0	59.17
SER-SILU-CC-P0342	coad_silu_2022	48	0	0.439869	58.84					2	1	59.63
P-0010509	crc_msk_2017	47	1	0.43051	59.03					2	0	59.86
SER-SILU-CC-P0331	coad_silu_2022	46	0	0.43051	59.17					2	0	60
SER-SILU-CC-P0069	coad_silu_2022	45	1	0.420943	59.63					2	0	60
SER-SILU-CC-P0310	coad_silu_2022	44	0	0.420943	59.86					2	0	60
SER-SILU-CC-P0299	coad_silu_2022	43	0	0.420943	60					2	0	60
SER-SILU-CC-P0318	coad_silu_2022	42	0	0.420943	60					2	0	60
P-0008083	crc_msk_2017	41	0	0.420943	60					2	0	60
TCGA-G4-6302	coadread_tcga_pan_can_atlas_2018	40	0	0.410419	60					2	0	60
P-0005132	crc_msk_2017	39	0	0.410419	60					2	0	60
SER-SILU-CC-P0280	coad_silu_2022	38	0	0.410419	60					2	0	60
TCGA-CK-4951	coadread_tcga_pan_can_atlas_2018	37	0	0.399327	60					2	0	60
SER-SILU-CC-P0294	coad_silu_2022	36	0	0.399327	60					2	0	60
P-0006906	crc_msk_2017	35	0	0.399327	60					2	0	60
SER-SILU-CC-P0225	coad_silu_2022	34	0	0.387582	60					2	0	60
SER-SILU-CC-P0286	coad_silu_2022	33	0	0.387582	60					2	0	60
TCGA-G4-6299	coadread_tcga_pan_can_atlas_2018	32	0	0.387582	60					2	0	60
SER-SILU-CC-P0029	coad_silu_2022	31	0	0.375079	60					2	0	60
SER-SILU-CC-P0293	coad_silu_2022	30	0	0.375079	60					2	0	60
SER-SILU-CC-P0278	coad_silu_2022	29	0	0.375079	60					2	0	60
TCGA-G4-6628	coadread_tcga_pan_can_atlas_2018	28	0	0.375079	60					2	0	60
SER-SILU-CC-P0260	coad_silu_2022	27	0	0.375079	60					2	0	60
TCGA-DM-A28C	coadread_tcga_pan_can_atlas_2018	26	0	0.360653	60					2	0	60
TCGA-CK-6747	coadread_tcga_pan_can_atlas_2018	25	0	0.360653	60					2	0	60
TCGA-AD-6889	coadread_tcga_pan_can_atlas_2018	24	0	0.345626	60					2	0	60
P-0010009	crc_msk_2017	23	0	0.345626	60					2	0	60
SER-SILU-CC-P0228	coad_silu_2022	22	0	0.329916	60					2	0	60
SER-SILU-CC-P0246	coad_silu_2022	21	0	0.329916	60					2	0	60
SER-SILU-CC-P0102	coad_silu_2022	20	0	0.31342	60					2	0	60
P-0010180	crc_msk_2017	19	0	0.31342	60					2	0	60
P-0008671	crc_msk_2017	18	0	0.31342	60					2	0	60
SER-SILU-CC-P0190	coad_silu_2022	17	0	0.31342	60					2	0	60
SER-SILU-CC-P0217	coad_silu_2022	16	0	0.31342	60					2	0	60
SER-SILU-CC-P0214	coad_silu_2022	15	0	0.31342	60					2	0	60
SER-SILU-CC-P0215	coad_silu_2022	14	0	0.31342	60					2	0	60
SER-SILU-CC-P0199	coad_silu_2022	13	0	0.31342	60					2	0	60
P-0007132	crc_msk_2017	12	0	0.31342	60					2	0	60
SER-SILU-CC-P0142	coad_silu_2022	11	0	0.31342	60					2	0	60
SER-SILU-CC-P0161	coad_silu_2022	10	0	0.31342	60					2	0	60
SER-SILU-CC-P0133	coad_silu_2022	9	0	0.31342	60					2	0	60
SER-SILU-CC-P0113	coad_silu_2022	8	0	0.274242	60					2	0	60
SER-SILU-CC-P0114	coad_silu_2022	7	0	0.274242	60					2	0	60
SER-SILU-CC-P0125	coad_silu_2022	6	0	0.274242	60					2	0	60
TCGA-DM-A1HB	coadread_tcga_pan_can_atlas_2018	5	0	0.274242	60					2	0	60
SER-SILU-CC-P0104	coad_silu_2022	4	0	0.274242	60					2	0	60
SER-SILU-CC-P0100	coad_silu_2022	3	0	0.274242	60					3	1	7.4
SER-SILU-CC-P0087	coad_silu_2022	2	0	0.274242	60					3	1	8.2
SER-SILU-CC-P0079	coad_silu_2022	1	0	0.274242	60					3	0	8.33
										3	0	8.6136
Only KRAS, BRAF										3	1	9.77
Case ID	Study ID	Number at Risk	Status	Survival Rate	Time (months)					3	1	9.8
P-0007997	crc_apc_impact_2020	31	1	0.967742	7.4					3	1	10.0602
P-0012653	crc_apc_impact_2020	30	1	0.935484	8.2					3	0	12.9
P-0004007	crc_msk_2017	29	0	0.935484	8.33					3	1	13.3149
TCGA-EI-6882	coadread_tcga_pan_can_atlas_2018	28	0	0.935484	8.6136					3	1	14.1
P-0012653	crc_msk_2017	27	1	0.900836	9.77					3	0	14.13
P-0018846	crc_apc_impact_2020	26	1	0.866189	9.8					3	1	14.53
TCGA-CA-6718	coadread_tcga_pan_can_atlas_2018	25	1	0.831541	10.0602					3	1	15.7
P-0023526	crc_apc_impact_2020	24	0	0.831541	12.9					3	1	16.9
TCGA-DM-A1D7	coadread_tcga_pan_can_atlas_2018	23	1	0.795387	13.3149					3	1	17.7
P-0002884	crc_apc_impact_2020	22	1	0.759233	14.1					3	1	19.0354
P-0012402	crc_msk_2017	21	0	0.759233	14.13					3	0	24.3943
P-0002884	crc_msk_2017	20	1	0.721272	14.53					3	0	25.0847
P-0003154	crc_apc_impact_2020	19	1	0.68331	15.7					3	0	25.33
P-0003154	crc_msk_2017	18	1	0.645348	16.9					3	0	31
P-0002463	crc_msk_2017	17	1	0.607387	17.7					3	0	31.6
TCGA-AA-3715	coadread_tcga_pan_can_atlas_2018	16	1	0.569425	19.0354					3	0	31.87
TCGA-A6-6653	coadread_tcga_pan_can_atlas_2018	15	0	0.569425	24.3943					3	1	31.9
TCGA-AD-6895	coadread_tcga_pan_can_atlas_2018	14	0	0.569425	25.0847					3	0	36.1
P-0011357	crc_msk_2017	13	0	0.569425	25.33					3	0	36.77
11CO070	coad_cptac_2019	12	0	0.569425	31					3	1	38.73
P-0001215	crc_msk_2017	11	0	0.569425	31.6					3	1	41.8
P-0003183	crc_msk_2017	10	0	0.569425	31.87					3	0	43.89
P-0003183	crc_apc_impact_2020	9	1	0.506156	31.9					3	0	44.49
P-0011068	crc_msk_2017	8	0	0.506156	36.1					3	0	60
P-0001054	crc_msk_2017	7	0	0.506156	36.77					3	0	60
P-0000763	crc_msk_2017	6	1	0.421796	38.73
P-0007567	crc_apc_impact_2020	5	1	0.337437	41.8
SER-SILU-CC-P0429	coad_silu_2022	4	0	0.337437	43.89
SER-SILU-CC-P0426	coad_silu_2022	3	0	0.337437	44.49
P-0007567	crc_msk_2017	2	0	0.337437	60
P-0001237	crc_msk_2017	1	0	0.337437	60

## Sheet: Sup-Table-S7b-CRC-EGFR-KRAS
Overall
Only EGFR
Case ID	Study ID	Number at Risk	Status	Survival Rate	Time (months)					Group	Status	Overall Survival
TCGA-AM-5821	coadread_tcga_pan_can_atlas_2018	39	0	1	0.920538					1	0	0.920538
TCGA-AA-3966	coadread_tcga_pan_can_atlas_2018	38	0	1	2.00546					1	0	2.00546
P-0001649	crc_msk_2017	37	1	0.972973	3.87					1	1	3.87
P-0017022	crc_apc_impact_2020	36	0	0.972973	4					1	0	4
P-0001649	crc_apc_impact_2020	35	1	0.945174	4.8					1	1	4.8
P-0002671	crc_apc_impact_2020	34	1	0.917375	5.5					1	1	5.5
P-0002671	crc_msk_2017	33	1	0.889575	5.97					1	1	5.97
P-0004795	crc_apc_impact_2020	32	0	0.889575	7					1	0	7
SER-SILU-CC-P0314	coad_silu_2022	31	1	0.860879	8.25					1	1	8.25
P-0004795	crc_msk_2017	30	0	0.860879	8.97					1	0	8.97
P-0016641	crc_apc_impact_2020	29	1	0.831194	9.1					1	1	9.1
P-0014258	crc_apc_impact_2020	28	1	0.801508	9.4					1	1	9.4
P-0014258	crc_msk_2017	27	1	0.771823	9.97					1	1	9.97
TCGA-AA-3811	coadread_tcga_pan_can_atlas_2018	26	1	0.742137	10.0602					1	1	10.0602
TCGA-D5-6928	coadread_tcga_pan_can_atlas_2018	25	0	0.742137	11.6382					1	0	11.6382
TCGA-CA-5254	coadread_tcga_pan_can_atlas_2018	24	0	0.742137	12.6903					1	0	12.6903
P-0002488	crc_apc_impact_2020	23	1	0.70987	14.1					1	1	14.1
P-0012249	crc_msk_2017	22	0	0.70987	19.3333					1	0	19.3333
P-0063437	bowel_colitis_msk_2022	21	0	0.70987	20.877					1	0	20.877
TCGA-AG-A002	coadread_tcga_pan_can_atlas_2018	20	0	0.70987	20.9751					1	0	20.9751
SER-SILU-CC-P0254	coad_silu_2022	19	1	0.672509	22.28					1	1	22.28
TCGA-AA-3982	coadread_tcga_pan_can_atlas_2018	18	0	0.672509	27.0244					1	0	27.0244
P-0012249	crc_apc_impact_2020	17	0	0.672509	28.2					1	0	28.2
05CO045	coad_cptac_2019	16	0	0.672509	29					1	0	29
TCGA-A6-3809	coadread_tcga_pan_can_atlas_2018	15	0	0.672509	32.7448					1	0	32.7448
P-0007381	crc_msk_2017	14	0	0.672509	36.3					1	0	36.3
14CO003	coad_cptac_2019	13	0	0.672509	42					1	0	42
SER-SILU-CC-P0400	coad_silu_2022	12	0	0.672509	45.41					1	0	45.41
SER-SILU-CC-P0384	coad_silu_2022	11	0	0.672509	47.57					1	0	47.57
TCGA-CK-5913	coadread_tcga_pan_can_atlas_2018	10	0	0.672509	51.32					1	0	51.32
SER-SILU-CC-P0372	coad_silu_2022	9	0	0.672509	51.71					1	0	51.71
P-0008083	crc_msk_2017	8	0	0.672509	60					1	0	60
P-0002488	crc_msk_2017	7	0	0.576436	60					1	0	60
P-0004666	crc_msk_2017	6	0	0.480363	60					1	0	60
SER-SILU-CC-P0278	coad_silu_2022	5	0	0.480363	60					1	0	60
P-0010180	crc_msk_2017	4	0	0.480363	60					1	0	60
SER-SILU-CC-P0214	coad_silu_2022	3	0	0.480363	60					1	0	60
P-0008343	crc_msk_2017	2	0	0.480363	60					1	0	60
P-0007771	crc_msk_2017	1	0	0	60					1	0	60
										2	1	0
Only KRAS										2	1	0
Case ID	Study ID	Number at Risk	Status	Survival Rate	Time (months)					2	0	0
TCGA-AA-3845	coadread_tcga_pan_can_atlas_2018	1040	1	0.999038	0					2	0	0
TCGA-AA-3852	coadread_tcga_pan_can_atlas_2018	1039	1	0.998077	0					2	0	0
TCGA-AG-A01W	coadread_tcga_pan_can_atlas_2018	1038	0	0.998077	0					2	0	0
TCGA-AA-3695	coadread_tcga_pan_can_atlas_2018	1037	0	0.998077	0					2	1	0.13
TCGA-AA-3814	coadread_tcga_pan_can_atlas_2018	1036	0	0.998077	0					2	0	0.27
P-0011109	crc_msk_2017	1035	0	0.998077	0					2	0	0.460269
SER-SILU-CC-P0287	coad_silu_2022	1034	1	0.997112	0.13					2	0	0.526022
P-0011511	crc_msk_2017	1033	0	0.997112	0.27					2	1	0.559
TCGA-AM-5820	coadread_tcga_pan_can_atlas_2018	1032	0	0.997112	0.460269					2	0	0.57
TCGA-F4-6854	coadread_tcga_pan_can_atlas_2018	1031	0	0.997112	0.526022					2	1	0.592
P-0070822	coadread_mskresistance_2022	1030	1	0.996144	0.559					2	0	0.67
P-0004862	crc_msk_2017	1029	0	0.996144	0.57					2	0	0.7
P-0009200	bowel_colitis_msk_2022	1028	1	0.995175	0.592					2	1	0.76
P-0006559	crc_msk_2017	1027	0	0.995175	0.67					2	0	0.920538
P-0013822	crc_msk_2017	1026	0	0.995175	0.7					2	1	0.986291
SER-SILU-CC-P0247	coad_silu_2022	1025	1	0.994204	0.76					2	0	0.986291
TCGA-AA-A02O	coadread_tcga_pan_can_atlas_2018	1024	0	0.994204	0.920538					2	0	0.986291
TCGA-AA-3818	coadread_tcga_pan_can_atlas_2018	1023	1	0.993232	0.986291					2	0	0.986291
TCGA-AG-3727	coadread_tcga_pan_can_atlas_2018	1022	0	0.993232	0.986291					2	0	1
TCGA-AG-3742	coadread_tcga_pan_can_atlas_2018	1021	0	0.993232	0.986291					2	0	1.01917
TCGA-AG-3878	coadread_tcga_pan_can_atlas_2018	1020	0	0.993232	0.986291					2	0	1.01917
P-0020263	crc_apc_impact_2020	1019	0	0.993232	1					2	1	1.1
TCGA-AG-3896	coadread_tcga_pan_can_atlas_2018	1018	0	0.993232	1.01917					2	0	1.27
TCGA-AG-A020	coadread_tcga_pan_can_atlas_2018	1017	0	0.993232	1.01917					2	0	1.3
P-0009200	crc_apc_impact_2020	1016	1	0.992254	1.1					2	1	1.5
P-0008128	crc_msk_2017	1015	0	0.992254	1.27					2	1	1.61094
P-0010898	crc_msk_2017	1014	0	0.992254	1.3					2	1	1.87
P-0015946	crc_apc_impact_2020	1013	1	0.991275	1.5					2	1	1.87
TCGA-5M-AAT4	coadread_tcga_pan_can_atlas_2018	1012	1	0.990295	1.61094					2	1	1.9
P-0009200	crc_msk_2017	1011	1	0.989316	1.87					2	1	1.907
P-0009712	crc_msk_2017	1010	1	0.988336	1.87					2	0	2.00546
P-0003499	crc_msk_2017	1009	1	0.987357	1.9					2	1	2.137
P-0040342	bowel_colitis_msk_2022	1008	1	0.986377	1.907					2	0	2.27
TCGA-CK-6748	coadread_tcga_pan_can_atlas_2018	1007	0	0.986377	2.00546					2	1	2.6
P-0007999	bowel_colitis_msk_2022	1006	1	0.985397	2.137					2	1	2.6
P-0013055	crc_msk_2017	1005	0	0.985397	2.27					2	0	2.6
P-0015730	crc_apc_impact_2020	1004	1	0.984415	2.6					2	0	2.7
P-0021351	crc_apc_impact_2020	1003	1	0.983434	2.6					2	1	2.729
P-0012810	crc_msk_2017	1002	0	0.983434	2.6					2	1	2.76
P-0003774	crc_apc_impact_2020	1001	0	0.983434	2.7					2	0	2.762
P-0012723	bowel_colitis_msk_2022	1000	1	0.98245	2.729					2	0	2.8
SER-SILU-CC-P0129	coad_silu_2022	999	1	0.981467	2.76					2	1	2.95887
P-0069572	coadread_mskresistance_2022	998	0	0.981467	2.762					2	0	3
P-0013088	crc_msk_2017	997	0	0.981467	2.8					2	0	3
TCGA-AA-A02E	coadread_tcga_pan_can_atlas_2018	996	1	0.980481	2.95887					2	1	3.17
09CO006	coad_cptac_2019	995	0	0.980481	3					2	1	3.18901
P-0005910	crc_msk_2017	994	0	0.980481	3					2	1	3.2
P-0006460	crc_msk_2017	993	1	0.979494	3.17					2	1	3.47
TCGA-AZ-6607	coadread_tcga_pan_can_atlas_2018	992	1	0.978507	3.18901					2	0	3.48489
P-0006460	crc_apc_impact_2020	991	1	0.977519	3.2					2	1	3.65
P-0004502	crc_msk_2017	990	1	0.976532	3.47					2	1	3.8
TCGA-EF-5830	coadread_tcga_pan_can_atlas_2018	989	0	0.976532	3.48489					2	1	3.8
SER-SILU-CC-P0393	coad_silu_2022	988	1	0.975543	3.65					2	1	3.97804
P-0002665	crc_apc_impact_2020	987	1	0.974555	3.8					2	0	4.03
P-0012723	crc_apc_impact_2020	986	1	0.973567	3.8					2	1	4.1
TCGA-AG-4021	coadread_tcga_pan_can_atlas_2018	985	1	0.972578	3.97804					2	0	4.47
P-0006181	crc_msk_2017	984	0	0.972578	4.03					2	1	4.7
P-0003514	crc_apc_impact_2020	983	1	0.971589	4.1					2	1	4.7
P-0005172	crc_msk_2017	982	0	0.971589	4.47					2	0	4.7
SER-SILU-CC-P0056	coad_silu_2022	981	1	0.970598	4.7					2	1	4.79995
P-0002665	crc_msk_2017	980	1	0.969608	4.7					2	0	4.79995
P-0012781	crc_apc_impact_2020	979	0	0.969608	4.7					2	0	4.8
TCGA-D5-6537	coadread_tcga_pan_can_atlas_2018	978	1	0.968617	4.79995					2	1	4.9
TCGA-4N-A93T	coadread_tcga_pan_can_atlas_2018	977	0	0.968617	4.79995					2	1	5.03
P-0001020	crc_msk_2017	976	0	0.968617	4.8					2	1	5.03008
P-0003483	crc_apc_impact_2020	975	1	0.967623	4.9					2	1	5.12871
P-0012723	crc_msk_2017	974	1	0.96663	5.03					2	1	5.29
TCGA-AA-3696	coadread_tcga_pan_can_atlas_2018	973	1	0.965636	5.03008					2	1	5.39
TCGA-AZ-4616	coadread_tcga_pan_can_atlas_2018	972	1	0.964643	5.12871					2	1	5.73
SER-SILU-CC-P0202	coad_silu_2022	971	1	0.963649	5.29					2	0	5.8
SER-SILU-CC-P0259	coad_silu_2022	970	1	0.962656	5.39					2	1	5.87
P-0003514	crc_msk_2017	969	1	0.961662	5.73					2	1	5.88487
P-0020234	crc_apc_impact_2020	968	0	0.961662	5.8					2	0	5.9835
P-0003483	crc_msk_2017	967	1	0.960668	5.87					2	0	6.01637
TCGA-DM-A285	coadread_tcga_pan_can_atlas_2018	966	1	0.959674	5.88487					2	0	6.03
TCGA-AA-3681	coadread_tcga_pan_can_atlas_2018	965	0	0.959674	5.9835					2	0	6.07
TCGA-AG-A00C	coadread_tcga_pan_can_atlas_2018	964	0	0.959674	6.01637					2	0	6.4
P-0013785	crc_msk_2017	963	0	0.959674	6.03					2	1	6.6
P-0012781	crc_msk_2017	962	0	0.959674	6.07					2	0	6.63
P-0001394	crc_msk_2017	961	0	0.959674	6.4					2	0	6.7
P-0015642	crc_apc_impact_2020	960	1	0.958674	6.6					2	0	6.96979
P-0011264	crc_msk_2017	959	0	0.958674	6.63					2	0	6.96979
P-0005381	crc_msk_2017	958	0	0.958674	6.7					2	1	7
TCGA-AA-3511	coadread_tcga_pan_can_atlas_2018	957	0	0.958674	6.96979					2	0	7.13
TCGA-AA-3663	coadread_tcga_pan_can_atlas_2018	956	0	0.958674	6.96979					2	1	7.3
P-0004549	crc_apc_impact_2020	955	1	0.95767	7					2	0	7.37
P-0003774	crc_msk_2017	954	0	0.95767	7.13					2	1	7.4
P-0022243	crc_apc_impact_2020	953	1	0.956665	7.3					2	1	7.4
P-0014195	crc_msk_2017	952	0	0.956665	7.37					2	1	7.595
P-0001346	crc_apc_impact_2020	951	1	0.955659	7.4					2	1	7.6
P-0007997	crc_apc_impact_2020	950	1	0.954653	7.4					2	1	7.7
P-0059968	bowel_colitis_msk_2022	949	1	0.953647	7.595					2	1	7.7
P-0007999	crc_apc_impact_2020	948	1	0.952641	7.6					2	0	7.7
P-0004549	crc_msk_2017	947	1	0.951635	7.7					2	1	7.75882
P-0007999	crc_msk_2017	946	1	0.950629	7.7					2	0	7.8
P-0018603	crc_apc_impact_2020	945	0	0.950629	7.7					2	0	7.87
TCGA-DM-A280	coadread_tcga_pan_can_atlas_2018	944	1	0.949622	7.75882					2	0	7.87
P-0013963	crc_msk_2017	943	0	0.949622	7.8					2	1	7.9
P-0000561	crc_msk_2017	942	0	0.949622	7.87					2	0	7.9
P-0014042	crc_msk_2017	941	0	0.949622	7.87					2	1	7.95608
P-0019964	crc_apc_impact_2020	940	1	0.948612	7.9					2	0	7.97
P-0019593	crc_apc_impact_2020	939	0	0.948612	7.9					2	0	7.98895
TCGA-AA-3989	coadread_tcga_pan_can_atlas_2018	938	1	0.947601	7.95608					2	1	8
P-0013300	crc_msk_2017	937	0	0.947601	7.97					2	1	8.153
TCGA-AG-3726	coadread_tcga_pan_can_atlas_2018	936	0	0.947601	7.98895					2	1	8.2
11CO021	coad_cptac_2019	935	1	0.946587	8					2	0	8.2
P-0075212	bowel_colitis_msk_2022	934	1	0.945574	8.153					2	0	8.33
P-0012653	crc_apc_impact_2020	933	1	0.94456	8.2					2	1	8.4
P-0016487	crc_apc_impact_2020	932	0	0.94456	8.2					2	1	8.449
P-0004007	crc_msk_2017	931	0	0.94456	8.33					2	1	8.5
P-0007645	crc_apc_impact_2020	930	1	0.943545	8.4					2	1	8.5
P-0070455	bowel_colitis_msk_2022	929	1	0.942529	8.449					2	1	8.5
P-0002155	crc_apc_impact_2020	928	1	0.941513	8.5					2	1	8.6
P-0011287	crc_apc_impact_2020	927	1	0.940498	8.5					2	0	8.6136
P-0009703	crc_apc_impact_2020	926	1	0.939482	8.5					2	1	8.83
P-0022917	crc_apc_impact_2020	925	1	0.938466	8.6					2	1	8.87
TCGA-EI-6882	coadread_tcga_pan_can_atlas_2018	924	0	0.938466	8.6136					2	1	8.9
P-0001346	crc_msk_2017	923	1	0.93745	8.83					2	1	8.93
SER-SILU-CC-P0160	coad_silu_2022	922	1	0.936433	8.87					2	1	9
P-0022407	crc_apc_impact_2020	921	1	0.935416	8.9					2	1	9.1
P-0011287	crc_msk_2017	920	1	0.934399	8.93					2	1	9.1
P-0023022	crc_apc_impact_2020	919	1	0.933383	9					2	1	9.17
P-0007990	crc_apc_impact_2020	918	1	0.932366	9.1					2	0	9.2
P-0007645	crc_msk_2017	917	1	0.931349	9.1					2	0	9.2
SER-SILU-CC-P0066	coad_silu_2022	916	1	0.930332	9.17					2	1	9.27
P-0005172	crc_apc_impact_2020	915	0	0.930332	9.2					2	1	9.3
P-0019626	crc_apc_impact_2020	914	0	0.930332	9.2					2	0	9.3
P-0009703	crc_msk_2017	913	1	0.929313	9.27					2	1	9.37
P-0013144	crc_apc_impact_2020	912	1	0.928294	9.3					2	0	9.43551
P-0002321	crc_msk_2017	911	0	0.928294	9.3					2	0	9.47
P-0002155	crc_msk_2017	910	1	0.927274	9.37					2	1	9.5
TCGA-D5-6927	coadread_tcga_pan_can_atlas_2018	909	0	0.927274	9.43551					2	1	9.53414
P-0013144	crc_msk_2017	908	0	0.927274	9.47					2	1	9.57
P-0003301	crc_apc_impact_2020	907	1	0.926252	9.5					2	0	9.6
TCGA-5M-AAT6	coadread_tcga_pan_can_atlas_2018	906	1	0.92523	9.53414					2	1	9.63
P-0007990	crc_msk_2017	905	1	0.924207	9.57					2	0	9.63
P-0057843	bowel_colitis_msk_2022	904	0	0.924207	9.6					2	1	9.7
P-0007115	crc_msk_2017	903	1	0.923184	9.63					2	1	9.77
P-0009716	crc_msk_2017	902	0	0.923184	9.63					2	1	9.8
P-0012738	crc_apc_impact_2020	901	1	0.922159	9.7					2	1	9.8
P-0012653	crc_msk_2017	900	1	0.921134	9.77					2	1	9.8
P-0014116	crc_apc_impact_2020	899	1	0.92011	9.8					2	0	9.8
P-0018846	crc_apc_impact_2020	898	1	0.919085	9.8					2	1	9.83
P-0002788	crc_msk_2017	897	1	0.918061	9.8					2	1	9.92866
P-0008747	crc_apc_impact_2020	896	0	0.918061	9.8					2	1	10
P-0014116	crc_msk_2017	895	1	0.917035	9.83					2	1	10.0602
TCGA-NH-A6GA	coadread_tcga_pan_can_atlas_2018	894	1	0.916009	9.92866					2	1	10.0602
P-0009059	crc_apc_impact_2020	893	1	0.914983	10					2	1	10.1
TCGA-AA-3848	coadread_tcga_pan_can_atlas_2018	892	1	0.913958	10.0602					2	0	10.2574
TCGA-CA-6718	coadread_tcga_pan_can_atlas_2018	891	1	0.912932	10.0602					2	0	10.27
P-0006110	crc_apc_impact_2020	890	1	0.911906	10.1					2	0	10.27
TCGA-D5-7000	coadread_tcga_pan_can_atlas_2018	889	0	0.911906	10.2574					2	1	10.3
P-0006548	crc_msk_2017	888	0	0.911906	10.27					2	1	10.38
P-0009905	crc_msk_2017	887	0	0.911906	10.27					2	1	10.4
P-0010627	crc_apc_impact_2020	886	1	0.910877	10.3					2	0	10.5
SER-SILU-CC-P0362	coad_silu_2022	885	1	0.909848	10.38					2	1	10.57
P-0020636	crc_apc_impact_2020	884	1	0.908818	10.4					2	0	10.57
P-0008747	crc_msk_2017	883	0	0.908818	10.5					2	0	10.7
P-0009059	crc_msk_2017	882	1	0.907788	10.57					2	1	10.8
P-0012912	crc_msk_2017	881	0	0.907788	10.57					2	1	10.8
P-0013828	crc_apc_impact_2020	880	0	0.907788	10.7					2	1	10.9807
P-0005908	crc_apc_impact_2020	879	1	0.906755	10.8					2	0	11
P-0021073	crc_apc_impact_2020	878	1	0.905722	10.8					2	0	11
TCGA-NH-A50U	coadread_tcga_pan_can_atlas_2018	877	1	0.90469	10.9807					2	1	11.0136
P-0005865	crc_apc_impact_2020	876	0	0.90469	11					2	0	11.0136
P-0003807	crc_msk_2017	875	0	0.90469	11					2	1	11.1
TCGA-AA-3680	coadread_tcga_pan_can_atlas_2018	874	1	0.903655	11.0136					2	1	11.1
TCGA-CM-6678	coadread_tcga_pan_can_atlas_2018	873	0	0.903655	11.0136					2	1	11.1122
P-0016830	crc_apc_impact_2020	872	1	0.902618	11.1					2	0	11.13
P-0006636	crc_apc_impact_2020	871	1	0.901582	11.1					2	0	11.2
TCGA-F4-6461	coadread_tcga_pan_can_atlas_2018	870	1	0.900546	11.1122					2	1	11.27
P-0006316	crc_msk_2017	869	0	0.900546	11.13					2	1	11.3
P-0009192	crc_apc_impact_2020	868	0	0.900546	11.2					2	1	11.33
P-0012738	crc_msk_2017	867	1	0.899507	11.27					2	1	11.37
P-0015518	crc_apc_impact_2020	866	1	0.898468	11.3					2	0	11.3752
P-0001676	crc_msk_2017	865	1	0.89743	11.33					2	1	11.5
SER-SILU-CC-P0340	coad_silu_2022	864	1	0.896391	11.37					2	1	11.5
TCGA-D5-6932	coadread_tcga_pan_can_atlas_2018	863	0	0.896391	11.3752					2	1	11.5
P-0009053	crc_apc_impact_2020	862	1	0.895351	11.5					2	1	11.5
P-0015735	crc_apc_impact_2020	861	1	0.894311	11.5					2	1	11.53
P-0005788	crc_apc_impact_2020	860	1	0.893271	11.5					2	1	11.7
P-0004251	crc_msk_2017	859	1	0.892231	11.5					2	1	11.7
P-0006636	crc_msk_2017	858	1	0.891191	11.53					2	0	11.7
P-0016314	crc_apc_impact_2020	857	1	0.890151	11.7					2	1	11.7369
P-0003301	crc_msk_2017	856	1	0.889112	11.7					2	1	11.8
P-0013784	crc_msk_2017	855	0	0.889112	11.7					2	1	11.8
TCGA-AZ-6606	coadread_tcga_pan_can_atlas_2018	854	1	0.88807	11.7369					2	1	11.8
P-0003130	crc_apc_impact_2020	853	1	0.887029	11.8					2	1	11.8
P-0006317	crc_apc_impact_2020	852	1	0.885988	11.8					2	1	11.83
P-0005103	crc_apc_impact_2020	851	1	0.884947	11.8					2	1	11.9
P-0010432	crc_apc_impact_2020	850	1	0.883906	11.8					2	0	11.967
P-0010627	crc_msk_2017	849	1	0.882865	11.83					2	0	11.9999
P-0010350	crc_apc_impact_2020	848	1	0.881824	11.9					2	1	12
TCGA-EI-7002	coadread_tcga_pan_can_atlas_2018	847	0	0.881824	11.967					2	1	12.07
TCGA-D5-6931	coadread_tcga_pan_can_atlas_2018	846	0	0.881824	11.9999					2	0	12.07
P-0006110	crc_msk_2017	845	1	0.88078	12					2	1	12.0985
P-0005788	crc_msk_2017	844	1	0.879737	12.07					2	1	12.13
P-0014296	crc_msk_2017	843	0	0.879737	12.07					2	0	12.1971
TCGA-AZ-6600	coadread_tcga_pan_can_atlas_2018	842	1	0.878692	12.0985					2	0	12.2
P-0005103	crc_msk_2017	841	1	0.877647	12.13					2	1	12.3
TCGA-CA-6716	coadread_tcga_pan_can_atlas_2018	840	0	0.877647	12.1971					2	0	12.3615
P-0023974	crc_apc_impact_2020	839	0	0.877647	12.2					2	0	12.3944
P-0018448	crc_apc_impact_2020	838	1	0.8766	12.3					2	1	12.43
TCGA-CA-5255	coadread_tcga_pan_can_atlas_2018	837	0	0.8766	12.3615					2	0	12.493
TCGA-CA-5796	coadread_tcga_pan_can_atlas_2018	836	0	0.8766	12.3944					2	1	12.5
P-0005908	crc_msk_2017	835	1	0.87555	12.43					2	1	12.5916
TCGA-D5-6539	coadread_tcga_pan_can_atlas_2018	834	0	0.87555	12.493					2	1	12.6
P-0006317	crc_msk_2017	833	1	0.874499	12.5					2	0	12.6
TCGA-DM-A1D8	coadread_tcga_pan_can_atlas_2018	832	1	0.873448	12.5916					2	0	12.6
P-0009053	crc_msk_2017	831	1	0.872397	12.6					2	0	12.6
P-0004897	crc_apc_impact_2020	830	0	0.872397	12.6					2	0	12.6
P-0010139	crc_apc_impact_2020	829	0	0.872397	12.6					2	0	12.63
P-0011380	crc_apc_impact_2020	828	0	0.872397	12.6					2	0	12.6574
P-0010139	crc_msk_2017	827	0	0.872397	12.6					2	0	12.67
P-0005865	crc_msk_2017	826	0	0.872397	12.63					2	1	12.7
TCGA-4T-AA8H	coadread_tcga_pan_can_atlas_2018	825	0	0.872397	12.6574					2	1	12.7
P-0013828	crc_msk_2017	824	0	0.872397	12.67					2	0	12.7889
P-0000757	crc_apc_impact_2020	823	1	0.871337	12.7					2	1	12.9
P-0010432	crc_msk_2017	822	1	0.870277	12.7					2	0	12.9
TCGA-NH-A6GC	coadread_tcga_pan_can_atlas_2018	821	0	0.870277	12.7889					2	0	12.9533
P-0003130	crc_msk_2017	820	1	0.869215	12.9					2	0	12.9862
P-0023526	crc_apc_impact_2020	819	0	0.869215	12.9					2	0	13
TCGA-CM-6674	coadread_tcga_pan_can_atlas_2018	818	0	0.869215	12.9533					2	0	13.019
TCGA-CM-6168	coadread_tcga_pan_can_atlas_2018	817	0	0.869215	12.9862					2	0	13.1
P-0013407	crc_msk_2017	816	0	0.869215	13					2	0	13.3
TCGA-AG-3892	coadread_tcga_pan_can_atlas_2018	815	0	0.869215	13.019					2	1	13.3149
P-0004897	crc_msk_2017	814	0	0.869215	13.1					2	1	13.381
P-0013772	crc_msk_2017	813	0	0.869215	13.3					2	1	13.5
TCGA-DM-A1D7	coadread_tcga_pan_can_atlas_2018	812	1	0.868145	13.3149					2	0	13.5
P-0063407	coadread_mskresistance_2022	811	1	0.867074	13.381					2	1	13.53
P-0005311	crc_msk_2017	810	1	0.866004	13.5					2	0	13.6
P-0005102	crc_apc_impact_2020	809	0	0.866004	13.5					2	0	13.77
P-0000757	crc_msk_2017	808	1	0.864932	13.53					2	1	13.775
P-0020500	crc_apc_impact_2020	807	0	0.864932	13.6					2	0	13.7752
P-0005102	crc_msk_2017	806	0	0.864932	13.77					2	1	13.8
P-0000979	bowel_colitis_msk_2022	805	1	0.863858	13.775					2	0	13.8
TCGA-G4-6323	coadread_tcga_pan_can_atlas_2018	804	0	0.863858	13.7752					2	1	13.9
P-0019637	crc_apc_impact_2020	803	1	0.862782	13.8					2	1	13.93
P-0023353	crc_apc_impact_2020	802	0	0.862782	13.8					2	0	13.9396
P-0003611	crc_apc_impact_2020	801	1	0.861705	13.9					2	0	13.97
P-0004608	crc_msk_2017	800	1	0.860628	13.93					2	0	13.9724
TCGA-AG-A008	coadread_tcga_pan_can_atlas_2018	799	0	0.860628	13.9396					2	1	14
P-0014190	crc_msk_2017	798	0	0.860628	13.97					2	1	14
TCGA-DC-6155	coadread_tcga_pan_can_atlas_2018	797	0	0.860628	13.9724					2	1	14.0382
P-0001658	crc_apc_impact_2020	796	1	0.859546	14					2	0	14.07
P-0016573	crc_apc_impact_2020	795	1	0.858465	14					2	1	14.1
TCGA-DM-A288	coadread_tcga_pan_can_atlas_2018	794	1	0.857384	14.0382					2	1	14.2
P-0012415	crc_msk_2017	793	0	0.857384	14.07					2	0	14.33
P-0002884	crc_apc_impact_2020	792	1	0.856301	14.1					2	0	14.37
P-0010350	crc_msk_2017	791	1	0.855219	14.2					2	0	14.43
P-0010960	crc_msk_2017	790	0	0.855219	14.33					2	0	14.43
P-0013461	crc_msk_2017	789	0	0.855219	14.37					2	0	14.433
P-0003611	crc_msk_2017	788	0	0.855219	14.43					2	1	14.5
P-0013495	crc_msk_2017	787	0	0.855219	14.43					2	1	14.5
P-0068036	bowel_colitis_msk_2022	786	0	0.855219	14.433					2	1	14.53
P-0013784	crc_apc_impact_2020	785	1	0.854129	14.5					2	1	14.5313
P-0001658	crc_msk_2017	784	1	0.85304	14.5					2	1	14.7
P-0002884	crc_msk_2017	783	1	0.851951	14.53					2	0	14.7
TCGA-A6-4105	coadread_tcga_pan_can_atlas_2018	782	1	0.850861	14.5313					2	0	14.7
P-0019372	crc_apc_impact_2020	781	1	0.849772	14.7					2	1	14.77
P-0022090	crc_apc_impact_2020	780	0	0.849772	14.7					2	0	14.8601
P-0022614	crc_apc_impact_2020	779	0	0.849772	14.7					2	0	14.9259
P-0000979	crc_msk_2017	778	1	0.848679	14.77					2	0	14.97
TCGA-F5-6702	coadread_tcga_pan_can_atlas_2018	777	0	0.848679	14.8601					2	1	15
TCGA-AA-3844	coadread_tcga_pan_can_atlas_2018	776	0	0.848679	14.9259					2	1	15
P-0011380	crc_msk_2017	775	0	0.848679	14.97					2	1	15
P-0017360	crc_apc_impact_2020	774	1	0.847583	15					2	0	15
P-0007214	crc_msk_2017	773	1	0.846486	15					2	0	15
P-0011144	crc_msk_2017	772	1	0.84539	15					2	0	15.0245
09CO013	coad_cptac_2019	771	0	0.84539	15					2	0	15.03
16CO006	coad_cptac_2019	770	0	0.84539	15					2	1	15.1
TCGA-CM-5863	coadread_tcga_pan_can_atlas_2018	769	0	0.84539	15.0245					2	1	15.1
P-0012100	crc_msk_2017	768	0	0.84539	15.03					2	1	15.1
P-0006887	crc_apc_impact_2020	767	1	0.844288	15.1					2	0	15.1231
P-0017039	crc_apc_impact_2020	766	1	0.843186	15.1					2	0	15.13
P-0009012	crc_apc_impact_2020	765	1	0.842083	15.1					2	0	15.23
TCGA-D5-6535	coadread_tcga_pan_can_atlas_2018	764	0	0.842083	15.1231					2	1	15.3
P-0013488	crc_msk_2017	763	0	0.842083	15.13					2	1	15.3
P-0006887	crc_msk_2017	762	0	0.842083	15.23					2	1	15.33
P-0002025	crc_apc_impact_2020	761	1	0.840977	15.3					2	1	15.4
P-0004172	crc_apc_impact_2020	760	1	0.83987	15.3					2	0	15.4
P-0009012	crc_msk_2017	759	1	0.838764	15.33					2	0	15.43
P-0020578	crc_apc_impact_2020	758	1	0.837657	15.4					2	0	15.43
P-0003780	crc_msk_2017	757	0	0.837657	15.4					2	1	15.47
P-0003298	crc_msk_2017	756	0	0.837657	15.43					2	0	15.47
P-0012268	crc_msk_2017	755	0	0.837657	15.43					2	1	15.5
P-0012625	crc_msk_2017	754	1	0.836546	15.47					2	0	15.5
P-0013146	crc_msk_2017	753	0	0.836546	15.47					2	0	15.5
P-0013963	crc_apc_impact_2020	752	1	0.835434	15.5					2	1	15.57
P-0017992	crc_apc_impact_2020	751	0	0.835434	15.5					2	0	15.5834
P-0012823	crc_msk_2017	750	0	0.835434	15.5					2	0	15.6
P-0011468	crc_msk_2017	749	1	0.834318	15.57					2	0	15.6491
TCGA-D5-6541	coadread_tcga_pan_can_atlas_2018	748	0	0.834318	15.5834					2	1	15.7
P-0022329	crc_apc_impact_2020	747	0	0.834318	15.6					2	1	15.7
TCGA-NH-A6GB	coadread_tcga_pan_can_atlas_2018	746	0	0.834318	15.6491					2	1	15.73
P-0003154	crc_apc_impact_2020	745	1	0.833198	15.7					2	1	15.8
P-0003184	crc_apc_impact_2020	744	1	0.832079	15.7					2	1	15.93
P-0008521	crc_msk_2017	743	1	0.830959	15.73					2	1	16.077
P-0008521	crc_apc_impact_2020	742	1	0.829839	15.8					2	0	16.1
P-0004172	crc_msk_2017	741	1	0.828719	15.93					2	0	16.13
P-0030865	bowel_colitis_msk_2022	740	1	0.827599	16.077					2	0	16.23
P-0022152	crc_apc_impact_2020	739	0	0.827599	16.1					2	1	16.33
P-0013894	crc_msk_2017	738	0	0.827599	16.13					2	1	16.4
P-0013263	crc_msk_2017	737	0	0.827599	16.23					2	0	16.4053
P-0002025	crc_msk_2017	736	1	0.826475	16.33					2	0	16.4382
P-0000625	crc_apc_impact_2020	735	1	0.82535	16.4					2	0	16.53
TCGA-EI-6881	coadread_tcga_pan_can_atlas_2018	734	0	0.82535	16.4053					2	0	16.53
TCGA-AD-A5EK	coadread_tcga_pan_can_atlas_2018	733	0	0.82535	16.4382					2	1	16.6
P-0010428	crc_msk_2017	732	0	0.82535	16.53					2	1	16.6
P-0012742	crc_msk_2017	731	0	0.82535	16.53					2	0	16.6
P-0010268	crc_apc_impact_2020	730	1	0.82422	16.6					2	0	16.67
P-0006890	crc_apc_impact_2020	729	1	0.823089	16.6					2	1	16.73
P-0014168	crc_msk_2017	728	0	0.823089	16.6					2	1	16.77
P-0012366	crc_msk_2017	727	0	0.823089	16.67					2	1	16.7998
P-0012680	crc_msk_2017	726	1	0.821955	16.73					2	0	16.8
P-0000625	crc_msk_2017	725	1	0.820821	16.77					2	1	16.8327
TCGA-NH-A8F8	coadread_tcga_pan_can_atlas_2018	724	1	0.819688	16.7998					2	0	16.87
P-0020461	crc_apc_impact_2020	723	0	0.819688	16.8					2	1	16.9
TCGA-AF-5654	coadread_tcga_pan_can_atlas_2018	722	1	0.818552	16.8327					2	1	16.9
P-0011563	crc_msk_2017	721	0	0.818552	16.87					2	1	16.9
P-0018075	crc_apc_impact_2020	720	1	0.817416	16.9					2	1	16.97
P-0001427	crc_msk_2017	719	1	0.816279	16.9					2	0	17
P-0003154	crc_msk_2017	718	1	0.815142	16.9					2	0	17.03
P-0010268	crc_msk_2017	717	1	0.814005	16.97					2	1	17.03
09CO019	coad_cptac_2019	716	0	0.814005	17					2	1	17.063
TCGA-AG-4008	coadread_tcga_pan_can_atlas_2018	715	0	0.814005	17.03					2	0	17.07
P-0006890	crc_msk_2017	714	1	0.812865	17.03					2	0	17.1
P-0064340	coadread_mskresistance_2022	713	1	0.811725	17.063					2	0	17.1286
P-0004624	crc_msk_2017	712	0	0.811725	17.07					2	1	17.2
P-0019685	crc_apc_impact_2020	711	0	0.811725	17.1					2	1	17.2
TCGA-D5-6538	coadread_tcga_pan_can_atlas_2018	710	0	0.811725	17.1286					2	0	17.2601
P-0009905	crc_apc_impact_2020	709	1	0.81058	17.2					2	1	17.28
P-0016704	crc_apc_impact_2020	708	1	0.809435	17.2					2	0	17.3
TCGA-AY-A54L	coadread_tcga_pan_can_atlas_2018	707	0	0.809435	17.2601					2	0	17.3
SER-SILU-CC-P0263	coad_silu_2022	706	1	0.808288	17.28					2	1	17.4
P-0009751	crc_apc_impact_2020	705	0	0.808288	17.3					2	0	17.4
P-0013881	crc_msk_2017	704	0	0.808288	17.3					2	0	17.4
P-0016013	crc_apc_impact_2020	703	1	0.807139	17.4					2	1	17.47
P-0012115	crc_msk_2017	702	0	0.807139	17.4					2	0	17.53
P-0012418	crc_msk_2017	701	0	0.807139	17.4					2	0	17.556
P-0010146	crc_msk_2017	700	1	0.805986	17.47					2	0	17.57
P-0011108	crc_msk_2017	699	0	0.805986	17.53					2	1	17.58
TCGA-CK-4947	coadread_tcga_pan_can_atlas_2018	698	0	0.805986	17.556					2	1	17.6
P-0001469	crc_msk_2017	697	0	0.805986	17.57					2	0	17.6
SER-SILU-CC-P0324	coad_silu_2022	696	1	0.804828	17.58					2	1	17.63
P-0017249	crc_apc_impact_2020	695	1	0.80367	17.6					2	1	17.64
P-0009751	crc_msk_2017	694	0	0.80367	17.6					2	0	17.6875
P-0009488	crc_msk_2017	693	1	0.80251	17.63					2	1	17.7
SER-SILU-CC-P0290	coad_silu_2022	692	1	0.80135	17.64					2	1	17.7
TCGA-EI-6512	coadread_tcga_pan_can_atlas_2018	691	0	0.80135	17.6875					2	0	17.7
P-0010146	crc_apc_impact_2020	690	1	0.800189	17.7					2	0	17.7
P-0002463	crc_msk_2017	689	1	0.799027	17.7					2	0	17.7532
P-0017315	crc_apc_impact_2020	688	0	0.799027	17.7					2	0	17.8
P-0018248	crc_apc_impact_2020	687	0	0.799027	17.7					2	0	17.819
TCGA-D5-6531	coadread_tcga_pan_can_atlas_2018	686	0	0.799027	17.7532					2	0	17.83
P-0021885	crc_apc_impact_2020	685	0	0.799027	17.8					2	0	17.8519
TCGA-AY-6386	coadread_tcga_pan_can_atlas_2018	684	0	0.799027	17.819					2	0	17.8519
P-0008819	crc_msk_2017	683	0	0.799027	17.83					2	0	17.9
TCGA-AY-A69D	coadread_tcga_pan_can_atlas_2018	682	0	0.799027	17.8519					2	0	17.9505
TCGA-D5-6536	coadread_tcga_pan_can_atlas_2018	681	0	0.799027	17.8519					2	0	17.951
P-0001494	crc_apc_impact_2020	680	0	0.799027	17.9					2	1	18
TCGA-AG-3885	coadread_tcga_pan_can_atlas_2018	679	0	0.799027	17.9505					2	1	18.0491
P-0069276	bowel_colitis_msk_2022	678	0	0.799027	17.951					2	1	18.1
11CO052	coad_cptac_2019	677	1	0.797847	18					2	1	18.1
TCGA-AA-A03F	coadread_tcga_pan_can_atlas_2018	676	1	0.796667	18.0491					2	1	18.2
P-0012133	crc_apc_impact_2020	675	1	0.795487	18.1					2	1	18.2
P-0003756	crc_msk_2017	674	1	0.794306	18.1					2	1	18.23
P-0003474	crc_msk_2017	673	1	0.793126	18.2					2	0	18.2464
P-0012133	crc_msk_2017	672	1	0.791946	18.2					2	0	18.2793
P-0002070	crc_msk_2017	671	1	0.790766	18.23					2	1	18.3
TCGA-D5-6532	coadread_tcga_pan_can_atlas_2018	670	0	0.790766	18.2464					2	0	18.378
TCGA-EI-6510	coadread_tcga_pan_can_atlas_2018	669	0	0.790766	18.2793					2	1	18.4
P-0002540	crc_apc_impact_2020	668	1	0.789582	18.3					2	0	18.4
P-0058127	bowel_colitis_msk_2022	667	0	0.789582	18.378					2	0	18.4
P-0013300	crc_apc_impact_2020	666	1	0.788396	18.4					2	1	18.43
P-0005755	crc_apc_impact_2020	665	0	0.788396	18.4					2	0	18.47
P-0001494	crc_msk_2017	664	0	0.788396	18.4					2	0	18.53
P-0002540	crc_msk_2017	663	1	0.787207	18.43					2	0	18.63
P-0010365	crc_msk_2017	662	0	0.787207	18.47					2	0	18.674
P-0005343	crc_msk_2017	661	0	0.787207	18.53					2	0	18.7
P-0005189	crc_msk_2017	660	0	0.787207	18.63					2	1	18.73
P-0062331	bowel_colitis_msk_2022	659	0	0.787207	18.674					2	1	18.8
P-0019100	crc_apc_impact_2020	658	0	0.787207	18.7					2	0	18.9
P-0001693	crc_msk_2017	657	1	0.786009	18.73					2	1	19
P-0018392	crc_apc_impact_2020	656	1	0.784811	18.8					2	0	19
P-0004783	crc_msk_2017	655	0	0.784811	18.9					2	0	19.03
P-0007602	crc_apc_impact_2020	654	1	0.783611	19					2	0	19.03
P-0019376	crc_apc_impact_2020	653	0	0.783611	19					2	1	19.0354
P-0004402	crc_msk_2017	652	0	0.783611	19.03					2	0	19.0683
P-0007112	crc_msk_2017	651	0	0.783611	19.03					2	0	19.0683
TCGA-AA-3715	coadread_tcga_pan_can_atlas_2018	650	1	0.782405	19.0354					2	0	19.1
TCGA-AA-3530	coadread_tcga_pan_can_atlas_2018	649	0	0.782405	19.0683					2	0	19.17
TCGA-AA-3986	coadread_tcga_pan_can_atlas_2018	648	0	0.782405	19.0683					2	1	19.2
P-0010330	crc_msk_2017	647	0	0.782405	19.1					2	1	19.23
P-0009798	crc_msk_2017	646	0	0.782405	19.17					2	0	19.23
P-0004402	crc_apc_impact_2020	645	1	0.781192	19.2					2	0	19.33
P-0008429	crc_msk_2017	644	1	0.779979	19.23					2	0	19.3313
P-0013941	crc_msk_2017	643	0	0.779979	19.23					2	0	19.3313
P-0010007	crc_msk_2017	642	0	0.779979	19.33					2	0	19.3313
TCGA-AY-A71X	coadread_tcga_pan_can_atlas_2018	641	0	0.779979	19.3313					2	1	19.43
TCGA-NH-A50V	coadread_tcga_pan_can_atlas_2018	640	0	0.779979	19.3313					2	0	19.4628
TCGA-NH-A5IV	coadread_tcga_pan_can_atlas_2018	639	0	0.779979	19.3313					2	1	19.5
P-0004249	crc_msk_2017	638	1	0.778757	19.43					2	1	19.53
TCGA-AH-6903	coadread_tcga_pan_can_atlas_2018	637	0	0.778757	19.4628					2	0	19.5943
P-0018402	crc_apc_impact_2020	636	1	0.777532	19.5					2	1	19.6
P-0011014	crc_msk_2017	635	1	0.776308	19.53					2	1	19.67
TCGA-D5-5539	coadread_tcga_pan_can_atlas_2018	634	0	0.776308	19.5943					2	0	19.7
P-0019989	crc_apc_impact_2020	633	1	0.775081	19.6					2	0	19.77
P-0007602	crc_msk_2017	632	1	0.773855	19.67					2	1	19.8
P-0009760	crc_msk_2017	631	0	0.773855	19.7					2	1	19.9
P-0011366	crc_msk_2017	630	0	0.773855	19.77					2	1	19.9
P-0010007	crc_apc_impact_2020	629	1	0.772625	19.8					2	1	19.9
P-0005029	crc_apc_impact_2020	628	1	0.771394	19.9					2	0	19.9559
P-0012366	crc_apc_impact_2020	627	1	0.770164	19.9					2	1	19.97
P-0005029	crc_msk_2017	626	1	0.768934	19.9					2	0	19.9888
TCGA-EI-6507	coadread_tcga_pan_can_atlas_2018	625	0	0.768934	19.9559					2	1	20
P-0010832	crc_msk_2017	624	1	0.767702	19.97					2	1	20
TCGA-AG-3909	coadread_tcga_pan_can_atlas_2018	623	0	0.767702	19.9888					2	0	20
11CO044	coad_cptac_2019	622	1	0.766467	20					2	0	20.0217
P-0003662	crc_apc_impact_2020	621	1	0.765233	20					2	0	20.0217
09CO011	coad_cptac_2019	620	0	0.765233	20					2	0	20.1
TCGA-AF-6655	coadread_tcga_pan_can_atlas_2018	619	0	0.765233	20.0217					2	0	20.13
TCGA-CM-4744	coadread_tcga_pan_can_atlas_2018	618	0	0.765233	20.0217					2	0	20.17
P-0020826	crc_apc_impact_2020	617	0	0.765233	20.1					2	0	20.1861
P-0009192	crc_msk_2017	616	0	0.765233	20.13					2	0	20.27
P-0009167	crc_msk_2017	615	0	0.765233	20.17					2	1	20.3
TCGA-D5-6529	coadread_tcga_pan_can_atlas_2018	614	0	0.765233	20.1861					2	1	20.4
P-0009954	crc_msk_2017	613	0	0.765233	20.27					2	1	20.5
P-0014863	crc_apc_impact_2020	612	1	0.763983	20.3					2	1	20.5
SER-SILU-CC-P0256	coad_silu_2022	611	1	0.762732	20.4					2	0	20.5
P-0011291	crc_apc_impact_2020	610	1	0.761482	20.5					2	1	20.7
P-0002323	crc_msk_2017	609	1	0.760232	20.5					2	1	20.7
P-0018438	crc_apc_impact_2020	608	0	0.760232	20.5					2	0	20.83
P-0009760	crc_apc_impact_2020	607	1	0.758979	20.7					2	0	20.9
P-0003662	crc_msk_2017	606	1	0.757727	20.7					2	0	21
P-0009305	crc_msk_2017	605	0	0.757727	20.83					2	0	21.03
P-0005755	crc_msk_2017	604	0	0.757727	20.9					2	0	21.07
P-0018410	crc_apc_impact_2020	603	0	0.757727	21					2	0	21.1
P-0011184	crc_msk_2017	602	0	0.757727	21.03					2	1	21.2
P-0009224	crc_msk_2017	601	0	0.757727	21.07					2	0	21.2
P-0017510	crc_apc_impact_2020	600	0	0.757727	21.1					2	0	21.3696
P-0002323	crc_apc_impact_2020	599	1	0.756462	21.2					2	1	21.5
P-0004716	crc_msk_2017	598	0	0.756462	21.2					2	0	21.5
TCGA-AD-6548	coadread_tcga_pan_can_atlas_2018	597	0	0.756462	21.3696					2	0	21.57
P-0007548	crc_apc_impact_2020	596	1	0.755192	21.5					2	0	21.6
P-0017589	crc_apc_impact_2020	595	0	0.755192	21.5					2	0	21.6
P-0008841	crc_msk_2017	594	0	0.755192	21.57					2	0	21.67
P-0016030	crc_apc_impact_2020	593	0	0.755192	21.6					2	1	21.7
P-0019949	crc_apc_impact_2020	592	0	0.755192	21.6					2	0	21.77
P-0008377	crc_msk_2017	591	0	0.755192	21.67					2	0	21.83
P-0000674	crc_apc_impact_2020	590	1	0.753912	21.7					2	0	21.83
P-0007555	crc_msk_2017	589	0	0.753912	21.77					2	0	21.8957
P-0006469	crc_msk_2017	588	0	0.753912	21.83					2	1	21.95
P-0009433	crc_msk_2017	587	0	0.753912	21.83					2	0	21.97
TCGA-QL-A97D	coadread_tcga_pan_can_atlas_2018	586	0	0.753912	21.8957					2	0	21.9943
SER-SILU-CC-P0020	coad_silu_2022	585	1	0.752624	21.95					2	0	22.07
P-0008690	crc_msk_2017	584	0	0.752624	21.97					2	0	22.0929
TCGA-CM-6166	coadread_tcga_pan_can_atlas_2018	583	0	0.752624	21.9943					2	1	22.1
P-0009000	crc_msk_2017	582	0	0.752624	22.07					2	0	22.1
TCGA-A6-5664	coadread_tcga_pan_can_atlas_2018	581	0	0.752624	22.0929					2	0	22.2
P-0003791	crc_apc_impact_2020	580	1	0.751326	22.1					2	0	22.2
P-0003901	crc_msk_2017	579	0	0.751326	22.1					2	1	22.27
P-0015366	crc_apc_impact_2020	578	0	0.751326	22.2					2	1	22.3
P-0007511	crc_msk_2017	577	0	0.751326	22.2					2	1	22.33
P-0000674	crc_msk_2017	576	1	0.750022	22.27					2	1	22.4
P-0007809	crc_apc_impact_2020	575	1	0.748717	22.3					2	1	22.4
P-0007809	crc_msk_2017	574	1	0.747413	22.33					2	0	22.4
P-0006136	crc_apc_impact_2020	573	1	0.746109	22.4					2	1	22.4217
P-0000754	crc_apc_impact_2020	572	1	0.744804	22.4					2	1	22.47
P-0010203	crc_msk_2017	571	0	0.744804	22.4					2	0	22.5
TCGA-AD-6901	coadread_tcga_pan_can_atlas_2018	570	1	0.743497	22.4217					2	0	22.5203
SER-SILU-CC-P0354	coad_silu_2022	569	1	0.742191	22.47					2	1	22.6
P-0003298	crc_apc_impact_2020	568	0	0.742191	22.5					2	1	22.7
TCGA-A6-6138	coadread_tcga_pan_can_atlas_2018	567	0	0.742191	22.5203					2	0	22.7
P-0011563	crc_apc_impact_2020	566	1	0.74088	22.6					2	0	22.8
P-0013404	crc_msk_2017	565	1	0.739568	22.7					2	1	22.9
P-0017621	crc_apc_impact_2020	564	0	0.739568	22.7					2	0	22.9
P-0006345	crc_msk_2017	563	0	0.739568	22.8					2	1	23
P-0003791	crc_msk_2017	562	1	0.738252	22.9					2	1	23
P-0004081	crc_apc_impact_2020	561	0	0.738252	22.9					2	0	23
P-0010219	crc_apc_impact_2020	560	1	0.736934	23					2	0	23
P-0009363	crc_msk_2017	559	1	0.735616	23					2	0	23.0134
20CO007	coad_cptac_2019	558	0	0.735616	23					2	1	23.03
21CO007	coad_cptac_2019	557	0	0.735616	23					2	1	23.03
TCGA-AG-A00Y	coadread_tcga_pan_can_atlas_2018	556	0	0.735616	23.0134					2	1	23.2
P-0000754	crc_msk_2017	555	1	0.73429	23.03					2	0	23.2
P-0009169	crc_msk_2017	554	1	0.732965	23.03					2	0	23.2
SER-SILU-CC-P0067	coad_silu_2022	553	1	0.731639	23.2					2	1	23.3
P-0019880	crc_apc_impact_2020	552	0	0.731639	23.2					2	1	23.3
P-0006693	crc_msk_2017	551	0	0.731639	23.2					2	1	23.37
P-0000241	crc_apc_impact_2020	550	1	0.730309	23.3					2	1	23.4
P-0000721	crc_msk_2017	549	1	0.728979	23.3					2	0	23.4
P-0005207	crc_msk_2017	548	1	0.727649	23.37					2	0	23.47
P-0011108	crc_apc_impact_2020	547	1	0.726318	23.4					2	1	23.5
P-0002563	crc_msk_2017	546	0	0.726318	23.4					2	0	23.6
P-0009013	crc_msk_2017	545	0	0.726318	23.47					2	0	23.6
P-0013461	crc_apc_impact_2020	544	1	0.724983	23.5					2	0	23.6
P-0004844	crc_apc_impact_2020	543	0	0.724983	23.6					2	0	23.6052
P-0008317	crc_msk_2017	542	0	0.724983	23.6					2	0	23.638
P-0013395	crc_msk_2017	541	0	0.724983	23.6					2	0	23.67
TCGA-A6-5662	coadread_tcga_pan_can_atlas_2018	540	0	0.724983	23.6052					2	1	23.7
P-0060610	bowel_colitis_msk_2022	539	0	0.724983	23.638					2	1	23.7
P-0007207	crc_msk_2017	538	0	0.724983	23.67					2	1	23.73
P-0012912	crc_apc_impact_2020	537	1	0.723633	23.7					2	1	23.79
P-0006136	crc_msk_2017	536	1	0.722283	23.7					2	1	23.8
P-0007548	crc_msk_2017	535	1	0.720933	23.73					2	1	23.83
SER-SILU-CC-P0241	coad_silu_2022	534	1	0.719583	23.79					2	0	23.83
P-0002042	crc_apc_impact_2020	533	1	0.718233	23.8					2	0	23.8682
P-0010219	crc_msk_2017	532	1	0.716883	23.83					2	1	23.9
P-0004844	crc_msk_2017	531	0	0.716883	23.83					2	1	23.9
TCGA-A6-6654	coadread_tcga_pan_can_atlas_2018	530	0	0.716883	23.8682					2	0	23.97
P-0001732	crc_apc_impact_2020	529	1	0.715528	23.9					2	0	23.9997
P-0001864	crc_apc_impact_2020	528	1	0.714172	23.9					2	1	24
P-0008582	crc_msk_2017	527	0	0.714172	23.97					2	0	24
TCGA-AA-3979	coadread_tcga_pan_can_atlas_2018	526	0	0.714172	23.9997					2	0	24.07
P-0000241	crc_msk_2017	525	1	0.712812	24					2	0	24.07
09CO005	coad_cptac_2019	524	0	0.712812	24					2	1	24.1
P-0007419	crc_msk_2017	523	0	0.712812	24.07					2	0	24.13
P-0007683	crc_msk_2017	522	0	0.712812	24.07					2	1	24.2
P-0001729	crc_apc_impact_2020	521	1	0.711444	24.1					2	0	24.3
P-0005823	crc_msk_2017	520	0	0.711444	24.13					2	0	24.3
P-0003839	crc_apc_impact_2020	519	1	0.710073	24.2					2	1	24.37
P-0012823	crc_apc_impact_2020	518	0	0.710073	24.3					2	0	24.3943
P-0009167	crc_apc_impact_2020	517	0	0.710073	24.3					2	1	24.4
P-0006225	crc_msk_2017	516	1	0.708697	24.37					2	0	24.4
TCGA-A6-6653	coadread_tcga_pan_can_atlas_2018	515	0	0.708697	24.3943					2	1	24.4271
P-0004823	crc_apc_impact_2020	514	1	0.707318	24.4					2	1	24.5
P-0011520	crc_msk_2017	513	0	0.707318	24.4					2	1	24.57
TCGA-DM-A0XD	coadread_tcga_pan_can_atlas_2018	512	1	0.705937	24.4271					2	1	24.57
P-0017655	crc_apc_impact_2020	511	1	0.704555	24.5					2	0	24.57
P-0001729	crc_msk_2017	510	1	0.703174	24.57					2	0	24.5915
P-0002042	crc_msk_2017	509	1	0.701792	24.57					2	1	24.67
P-0011374	crc_msk_2017	508	0	0.701792	24.57					2	1	24.7
TCGA-AF-6672	coadread_tcga_pan_can_atlas_2018	507	0	0.701792	24.5915					2	1	24.7
P-0004363	crc_msk_2017	506	1	0.700405	24.67					2	0	24.7
P-0001864	crc_msk_2017	505	1	0.699019	24.7					2	1	24.81
P-0002852	crc_msk_2017	504	1	0.697632	24.7					2	0	24.9
P-0013799	crc_msk_2017	503	0	0.697632	24.7					2	1	24.9203
SER-SILU-CC-P0155	coad_silu_2022	502	1	0.696242	24.81					2	0	24.93
P-0014754	crc_apc_impact_2020	501	0	0.696242	24.9					2	0	25
TCGA-A6-A566	coadread_tcga_pan_can_atlas_2018	500	1	0.694849	24.9203					2	0	25.0189
P-0009163	crc_msk_2017	499	0	0.694849	24.93					2	0	25.0189
P-0004566	crc_apc_impact_2020	498	0	0.694849	25					2	0	25.0189
TCGA-AG-3901	coadread_tcga_pan_can_atlas_2018	497	0	0.694849	25.0189					2	0	25.0518
TCGA-AA-3977	coadread_tcga_pan_can_atlas_2018	496	0	0.694849	25.0189					2	0	25.07
TCGA-CM-4747	coadread_tcga_pan_can_atlas_2018	495	0	0.694849	25.0189					2	0	25.0847
TCGA-DC-6683	coadread_tcga_pan_can_atlas_2018	494	0	0.694849	25.0518					2	0	25.17
P-0003254	crc_msk_2017	493	0	0.694849	25.07					2	1	25.2
TCGA-AD-6895	coadread_tcga_pan_can_atlas_2018	492	0	0.694849	25.0847					2	0	25.2
P-0006778	crc_msk_2017	491	0	0.694849	25.17					2	0	25.2
P-0003035	crc_apc_impact_2020	490	1	0.693431	25.2					2	1	25.27
P-0014596	crc_apc_impact_2020	489	0	0.693431	25.2					2	0	25.33
P-0020399	crc_apc_impact_2020	488	0	0.693431	25.2					2	1	25.6
SER-SILU-CC-P0285	coad_silu_2022	487	1	0.692007	25.27					2	1	25.7
P-0011357	crc_msk_2017	486	0	0.692007	25.33					2	0	25.7
P-0000119	crc_apc_impact_2020	485	1	0.690581	25.6					2	1	25.87
P-0003035	crc_msk_2017	484	1	0.689154	25.7					2	0	25.87
P-0006183	crc_msk_2017	483	0	0.689154	25.7					2	0	25.9
P-0004018	crc_msk_2017	482	1	0.687724	25.87					2	0	25.9723
P-0006587	crc_msk_2017	481	0	0.687724	25.87					2	1	26
P-0008683	crc_msk_2017	480	0	0.687724	25.9					2	0	26
TCGA-DC-6681	coadread_tcga_pan_can_atlas_2018	479	0	0.687724	25.9723					2	0	26
P-0001940	crc_apc_impact_2020	478	1	0.686285	26					2	0	26
05CO026	coad_cptac_2019	477	0	0.686285	26					2	0	26.0052
09CO022	coad_cptac_2019	476	0	0.686285	26					2	0	26.0381
P-0006813	crc_msk_2017	475	0	0.686285	26					2	0	26.07
TCGA-AA-A01X	coadread_tcga_pan_can_atlas_2018	474	0	0.686285	26.0052					2	0	26.1
TCGA-CM-4748	coadread_tcga_pan_can_atlas_2018	473	0	0.686285	26.0381					2	0	26.1
P-0009062	crc_msk_2017	472	0	0.686285	26.07					2	1	26.2
P-0003211	crc_apc_impact_2020	471	0	0.686285	26.1					2	0	26.2
P-0012708	crc_msk_2017	470	0	0.686285	26.1					2	0	26.3
P-0002855	crc_apc_impact_2020	469	1	0.684822	26.2					2	1	26.37
P-0010352	crc_msk_2017	468	0	0.684822	26.2					2	0	26.4326
P-0022095	crc_apc_impact_2020	467	0	0.684822	26.3					2	1	26.4655
P-0002855	crc_msk_2017	466	1	0.683352	26.37					2	0	26.4655
TCGA-G4-6320	coadread_tcga_pan_can_atlas_2018	465	0	0.683352	26.4326					2	0	26.466
TCGA-DM-A28A	coadread_tcga_pan_can_atlas_2018	464	1	0.68188	26.4655					2	0	26.47
TCGA-AD-6965	coadread_tcga_pan_can_atlas_2018	463	0	0.68188	26.4655					2	0	26.47
P-0035830	bowel_colitis_msk_2022	462	0	0.68188	26.466					2	1	26.7
P-0002475	crc_msk_2017	461	0	0.68188	26.47					2	1	26.77
P-0006050	crc_msk_2017	460	0	0.68188	26.47					2	0	26.77
P-0010352	crc_apc_impact_2020	459	1	0.680394	26.7					2	0	27
P-0004823	crc_msk_2017	458	1	0.678908	26.77					2	0	27
P-0006306	crc_msk_2017	457	0	0.678908	26.77					2	0	27.0244
05CO028	coad_cptac_2019	456	0	0.678908	27					2	0	27.0244
09CO014	coad_cptac_2019	455	0	0.678908	27					2	1	27.3
TCGA-AA-3994	coadread_tcga_pan_can_atlas_2018	454	0	0.678908	27.0244					2	0	27.3
TCGA-CM-4751	coadread_tcga_pan_can_atlas_2018	453	0	0.678908	27.0244					2	1	27.37
SER-SILU-CC-P0245	coad_silu_2022	452	1	0.677406	27.3					2	0	27.5
P-0010535	crc_msk_2017	451	0	0.677406	27.3					2	0	27.5
P-0000119	crc_msk_2017	450	1	0.675901	27.37					2	0	27.5504
P-0013488	crc_apc_impact_2020	449	0	0.675901	27.5					2	1	27.6
P-0019816	crc_apc_impact_2020	448	0	0.675901	27.5					2	0	27.6
TCGA-AH-6644	coadread_tcga_pan_can_atlas_2018	447	0	0.675901	27.5504					2	1	27.63
SER-SILU-CC-P0019	coad_silu_2022	446	1	0.674386	27.6					2	0	27.67
P-0010425	crc_msk_2017	445	0	0.674386	27.6					2	0	27.67
P-0010062	crc_msk_2017	444	1	0.672867	27.63					2	1	27.7
P-0001940	crc_msk_2017	443	0	0.672867	27.67					2	1	27.781
P-0006219	crc_msk_2017	442	0	0.672867	27.67					2	1	27.8
P-0001732	crc_msk_2017	441	1	0.671341	27.7					2	1	27.8
P-0011184	bowel_colitis_msk_2022	440	1	0.669815	27.781					2	0	27.87
SER-SILU-CC-P0274	coad_silu_2022	439	1	0.668289	27.8					2	0	27.9
P-0001227	crc_apc_impact_2020	438	1	0.666764	27.8					2	1	27.93
P-0007691	crc_msk_2017	437	0	0.666764	27.87					2	0	27.93
P-0006050	crc_apc_impact_2020	436	0	0.666764	27.9					2	1	28
P-0001470	crc_msk_2017	435	1	0.665231	27.93					2	1	28
P-0005623	crc_msk_2017	434	0	0.665231	27.93					2	0	28
P-0000635	crc_apc_impact_2020	433	1	0.663695	28					2	0	28
P-0001470	crc_apc_impact_2020	432	1	0.662158	28					2	0	28.2
05CO033	coad_cptac_2019	431	0	0.662158	28					2	1	28.2079
P-0013201	crc_msk_2017	430	0	0.662158	28					2	0	28.4
P-0006589	crc_msk_2017	429	0	0.662158	28.2					2	1	28.43
TCGA-G4-6294	coadread_tcga_pan_can_atlas_2018	428	1	0.660611	28.2079					2	0	28.5
P-0020990	crc_apc_impact_2020	427	0	0.660611	28.4					2	0	28.5
P-0004010	crc_msk_2017	426	1	0.65906	28.43					2	0	28.6
P-0012115	crc_apc_impact_2020	425	0	0.65906	28.5					2	1	28.7
P-0004081	crc_msk_2017	424	0	0.65906	28.5					2	1	28.7
P-0008529	crc_msk_2017	423	0	0.65906	28.6					2	1	28.7
P-0020075	crc_apc_impact_2020	422	1	0.657499	28.7					2	0	28.73
P-0000979	crc_apc_impact_2020	421	1	0.655937	28.7					2	1	28.83
P-0005327	crc_msk_2017	420	1	0.654375	28.7					2	1	28.9
P-0010363	crc_msk_2017	419	0	0.654375	28.73					2	0	29
P-0004960	crc_msk_2017	418	1	0.65281	28.83					2	0	29
P-0002730	crc_apc_impact_2020	417	1	0.651244	28.9					2	0	29
15CO001	coad_cptac_2019	416	0	0.651244	29					2	0	29
20CO001	coad_cptac_2019	415	0	0.651244	29					2	0	29.0298
20CO004	coad_cptac_2019	414	0	0.651244	29					2	1	29.17
P-0003210	crc_apc_impact_2020	413	0	0.651244	29					2	1	29.4
TCGA-CM-6164	coadread_tcga_pan_can_atlas_2018	412	0	0.651244	29.0298					2	0	29.43
P-0000635	crc_msk_2017	411	1	0.64966	29.17					2	1	29.63
P-0006469	crc_apc_impact_2020	410	1	0.648075	29.4					2	1	29.83
P-0006704	crc_msk_2017	409	0	0.648075	29.43					2	1	29.87
P-0002730	crc_msk_2017	408	1	0.646487	29.63					2	0	29.93
P-0000988	crc_msk_2017	407	1	0.644898	29.83					2	0	29.9832
P-0001227	crc_msk_2017	406	1	0.64331	29.87					2	0	30
P-0005016	crc_msk_2017	405	0	0.64331	29.93					2	0	30
TCGA-AF-4110	coadread_tcga_pan_can_atlas_2018	404	0	0.64331	29.9832					2	0	30.0819
05CO053	coad_cptac_2019	403	0	0.64331	30					2	1	30.37
05CO054	coad_cptac_2019	402	0	0.64331	30					2	0	30.4
TCGA-CM-5349	coadread_tcga_pan_can_atlas_2018	401	0	0.64331	30.0819					2	0	30.4435
P-0003184	crc_msk_2017	400	1	0.641702	30.37					2	0	30.57
P-0003210	crc_msk_2017	399	0	0.641702	30.4					2	1	30.838
TCGA-A6-5659	coadread_tcga_pan_can_atlas_2018	398	0	0.641702	30.4435					2	0	30.9
P-0002902	crc_msk_2017	397	0	0.641702	30.57					2	0	31
P-0027647	bowel_colitis_msk_2022	396	1	0.640081	30.838					2	0	31
P-0003510	crc_msk_2017	395	0	0.640081	30.9					2	0	31
01CO008	coad_cptac_2019	394	0	0.640081	31					2	0	31
05CO020	coad_cptac_2019	393	0	0.640081	31					2	0	31
11CO020	coad_cptac_2019	392	0	0.640081	31					2	0	31.0024
11CO043	coad_cptac_2019	391	0	0.640081	31					2	0	31.03
11CO070	coad_cptac_2019	390	0	0.640081	31					2	0	31.07
TCGA-AA-A01I	coadread_tcga_pan_can_atlas_2018	389	0	0.640081	31.0024					2	0	31.13
P-0007975	crc_msk_2017	388	0	0.640081	31.03					2	1	31.3
P-0007079	crc_msk_2017	387	0	0.640081	31.07					2	1	31.33
P-0007272	crc_msk_2017	386	0	0.640081	31.13					2	0	31.33
P-0005634	crc_msk_2017	385	1	0.638419	31.3					2	0	31.33
P-0006708	crc_msk_2017	384	1	0.636756	31.33					2	0	31.43
P-0003211	crc_msk_2017	383	0	0.636756	31.33					2	0	31.5
P-0004494	crc_msk_2017	382	0	0.636756	31.33					2	1	31.57
P-0004803	crc_msk_2017	381	0	0.636756	31.43					2	0	31.57
P-0006726	crc_msk_2017	380	0	0.636756	31.5					2	0	31.6
P-0005998	crc_msk_2017	379	1	0.635076	31.57					2	0	31.6271
P-0010680	crc_msk_2017	378	0	0.635076	31.57					2	1	31.77
P-0009013	crc_apc_impact_2020	377	0	0.635076	31.6					2	0	31.87
TCGA-A6-5657	coadread_tcga_pan_can_atlas_2018	376	0	0.635076	31.6271					2	1	31.9
P-0002542	crc_msk_2017	375	1	0.633382	31.77					2	1	31.9
P-0003183	crc_msk_2017	374	0	0.633382	31.87					2	0	31.97
P-0003183	crc_apc_impact_2020	373	1	0.631684	31.9					2	1	32
P-0013354	crc_msk_2017	372	1	0.629986	31.9					2	0	32
P-0008588	crc_msk_2017	371	0	0.629986	31.97					2	0	32
P-0002542	crc_apc_impact_2020	370	1	0.628284	32					2	0	32
11CO005	coad_cptac_2019	369	0	0.628284	32					2	0	32
11CO008	coad_cptac_2019	368	0	0.628284	32					2	0	32
11CO045	coad_cptac_2019	367	0	0.628284	32					2	0	32.0216
11CO062	coad_cptac_2019	366	0	0.628284	32					2	1	32.07
P-0006649	crc_msk_2017	365	0	0.628284	32					2	1	32.1
TCGA-AG-3902	coadread_tcga_pan_can_atlas_2018	364	0	0.628284	32.0216					2	1	32.3
P-0001702	crc_msk_2017	363	1	0.626553	32.07					2	0	32.33
P-0014565	crc_apc_impact_2020	362	1	0.624822	32.1					2	1	32.39
SER-SILU-CC-P0418	coad_silu_2022	361	1	0.623091	32.3					2	0	32.4
P-0006230	crc_msk_2017	360	0	0.623091	32.33					2	0	32.43
SER-SILU-CC-P0433	coad_silu_2022	359	1	0.621355	32.39					2	0	32.449
P-0011366	crc_apc_impact_2020	358	0	0.621355	32.4					2	0	32.6
P-0006581	crc_msk_2017	357	0	0.621355	32.43					2	1	32.6133
TCGA-A6-4107	coadread_tcga_pan_can_atlas_2018	356	0	0.621355	32.449					2	0	32.7
P-0005164	crc_msk_2017	355	0	0.621355	32.6					2	0	32.712
TCGA-DY-A1H8	coadread_tcga_pan_can_atlas_2018	354	1	0.6196	32.6133					2	0	32.83
P-0008841	crc_apc_impact_2020	353	0	0.6196	32.7					2	0	32.877
TCGA-A6-5666	coadread_tcga_pan_can_atlas_2018	352	0	0.6196	32.712					2	1	32.9
P-0009645	crc_msk_2017	351	0	0.6196	32.83					2	0	32.9
P-0040030	bowel_colitis_msk_2022	350	0	0.6196	32.877					2	0	33
P-0002235	crc_msk_2017	349	1	0.617825	32.9					2	0	33
P-0005210	crc_msk_2017	348	0	0.617825	32.9					2	0	33.0079
11CO057	coad_cptac_2019	347	0	0.617825	33					2	0	33.0736
11CO058	coad_cptac_2019	346	0	0.617825	33					2	1	33.1
TCGA-AY-5543	coadread_tcga_pan_can_atlas_2018	345	0	0.617825	33.0079					2	0	33.1722
TCGA-AA-3851	coadread_tcga_pan_can_atlas_2018	344	0	0.617825	33.0736					2	0	33.3
P-0003510	crc_apc_impact_2020	343	1	0.616024	33.1					2	0	33.3366
TCGA-CI-6620	coadread_tcga_pan_can_atlas_2018	342	0	0.616024	33.1722					2	0	33.4
P-0006717	crc_msk_2017	341	0	0.616024	33.3					2	0	33.43
TCGA-A6-3808	coadread_tcga_pan_can_atlas_2018	340	0	0.616024	33.3366					2	1	33.6
P-0003789	crc_msk_2017	339	0	0.616024	33.4					2	0	33.6
P-0004511	crc_msk_2017	338	0	0.616024	33.43					2	0	33.6
P-0001754	crc_apc_impact_2020	337	1	0.614196	33.6					2	1	33.7
P-0002728	crc_msk_2017	336	0	0.614196	33.6					2	0	33.77
P-0005801	crc_msk_2017	335	0	0.614196	33.6					2	0	33.77
P-0017807	crc_apc_impact_2020	334	1	0.612357	33.7					2	0	33.9
P-0007600	crc_msk_2017	333	0	0.612357	33.77					2	0	34.027
P-0011124	crc_msk_2017	332	0	0.612357	33.77					2	0	34.0599
P-0004566	crc_msk_2017	331	0	0.612357	33.9					2	1	34.1
TCGA-AG-3591	coadread_tcga_pan_can_atlas_2018	330	0	0.612357	34.027					2	1	34.13
TCGA-AA-3975	coadread_tcga_pan_can_atlas_2018	329	0	0.612357	34.0599					2	0	34.2
P-0001316	crc_apc_impact_2020	328	1	0.61049	34.1					2	1	34.33
P-0004220	crc_msk_2017	327	1	0.608623	34.13					2	0	34.37
P-0002049	crc_msk_2017	326	0	0.608623	34.2					2	0	34.4215
P-0003475	crc_msk_2017	325	1	0.60675	34.33					2	1	34.5
P-0006888	crc_msk_2017	324	0	0.60675	34.37					2	0	34.53
TCGA-F4-6805	coadread_tcga_pan_can_atlas_2018	323	0	0.60675	34.4215					2	0	34.57
P-0004220	crc_apc_impact_2020	322	1	0.604866	34.5					2	0	34.57
P-0006861	crc_msk_2017	321	0	0.604866	34.53					2	1	34.73
P-0002752	crc_msk_2017	320	0	0.604866	34.57					2	1	34.8
P-0012900	crc_msk_2017	319	0	0.604866	34.57					2	0	34.8
P-0006271	crc_msk_2017	318	1	0.602964	34.73					2	0	34.8
P-0015208	crc_apc_impact_2020	317	1	0.601062	34.8					2	0	35.0133
P-0006181	crc_apc_impact_2020	316	0	0.601062	34.8					2	1	35.112
P-0004697	crc_msk_2017	315	0	0.601062	34.8					2	0	35.27
TCGA-AA-3502	coadread_tcga_pan_can_atlas_2018	314	0	0.601062	35.0133					2	0	35.3
P-0038647	coadread_mskresistance_2022	313	1	0.599141	35.112					2	0	35.3092
P-0007391	crc_msk_2017	312	0	0.599141	35.27					2	0	35.4
P-0002413	crc_msk_2017	311	0	0.599141	35.3					2	0	35.43
TCGA-F4-6856	coadread_tcga_pan_can_atlas_2018	310	0	0.599141	35.3092					2	0	35.5
P-0001769	crc_msk_2017	309	0	0.599141	35.4					2	0	35.54
P-0004362	crc_msk_2017	308	0	0.599141	35.43					2	1	35.57
P-0003136	crc_msk_2017	307	0	0.599141	35.5					2	0	35.6
P-0044779	bowel_colitis_msk_2022	306	0	0.599141	35.54					2	0	35.7
P-0001754	crc_msk_2017	305	1	0.597177	35.57					2	0	35.7366
P-0010138	crc_msk_2017	304	0	0.597177	35.6					2	0	35.77
P-0007511	crc_apc_impact_2020	303	0	0.597177	35.7					2	1	35.9
TCGA-F4-6463	coadread_tcga_pan_can_atlas_2018	302	0	0.597177	35.7366					2	0	36
P-0003990	crc_msk_2017	301	0	0.597177	35.77					2	0	36.0325
P-0002080	crc_msk_2017	300	1	0.595186	35.9					2	0	36.0325
27CO004	coad_cptac_2019	299	0	0.595186	36					2	0	36.1
TCGA-AG-A015	coadread_tcga_pan_can_atlas_2018	298	0	0.595186	36.0325					2	1	36.131
TCGA-AA-3854	coadread_tcga_pan_can_atlas_2018	297	0	0.595186	36.0325					2	1	36.263
P-0011068	crc_msk_2017	296	0	0.595186	36.1					2	0	36.4
P-0045240	bowel_colitis_msk_2022	295	1	0.593169	36.131					2	1	36.43
P-0033938	bowel_colitis_msk_2022	294	1	0.591151	36.263					2	1	36.47
P-0007207	crc_apc_impact_2020	293	0	0.591151	36.4					2	0	36.4928
P-0007560	crc_msk_2017	292	1	0.589127	36.43					2	1	36.53
P-0001500	crc_msk_2017	291	1	0.587102	36.47					2	0	36.6
TCGA-F5-6812	coadread_tcga_pan_can_atlas_2018	290	0	0.587102	36.4928					2	0	36.7
P-0000678	crc_msk_2017	289	1	0.585071	36.53					2	0	36.77
P-0010425	crc_apc_impact_2020	288	0	0.585071	36.6					2	0	36.953
P-0000874	crc_msk_2017	287	0	0.585071	36.7					2	0	36.953
P-0001054	crc_msk_2017	286	0	0.585071	36.77					2	0	37.0188
TCGA-AG-3887	coadread_tcga_pan_can_atlas_2018	285	0	0.585071	36.953					2	0	37.0188
TCGA-AA-3841	coadread_tcga_pan_can_atlas_2018	284	0	0.585071	36.953					2	0	37.0188
TCGA-AG-3731	coadread_tcga_pan_can_atlas_2018	283	0	0.585071	37.0188					2	0	37.0188
TCGA-AA-3842	coadread_tcga_pan_can_atlas_2018	282	0	0.585071	37.0188					2	0	37.0516
TCGA-AA-A01Z	coadread_tcga_pan_can_atlas_2018	281	0	0.585071	37.0188					2	0	37.2
TCGA-CM-4746	coadread_tcga_pan_can_atlas_2018	280	0	0.585071	37.0188					2	0	37.23
TCGA-A6-2684	coadread_tcga_pan_can_atlas_2018	279	0	0.585071	37.0516					2	0	37.2489
P-0005307	crc_msk_2017	278	0	0.585071	37.2					2	0	37.3
P-0009185	crc_msk_2017	277	0	0.585071	37.23					2	0	37.33
TCGA-A6-2685	coadread_tcga_pan_can_atlas_2018	276	0	0.585071	37.2489					2	0	37.63
P-0004736	crc_msk_2017	275	0	0.585071	37.3					2	0	37.87
P-0000562	crc_msk_2017	274	0	0.585071	37.33					2	1	37.9
P-0002268	crc_msk_2017	273	0	0.585071	37.63					2	1	38
P-0013277	crc_msk_2017	272	0	0.585071	37.87					2	0	38.0379
P-0004486	crc_apc_impact_2020	271	1	0.582912	37.9					2	0	38.1366
P-0001778	crc_apc_impact_2020	270	1	0.580753	38					2	0	38.47
TCGA-AG-A032	coadread_tcga_pan_can_atlas_2018	269	0	0.580753	38.0379					2	1	38.5
TCGA-F5-6861	coadread_tcga_pan_can_atlas_2018	268	0	0.580753	38.1366					2	0	38.54
P-0005589	crc_msk_2017	267	0	0.580753	38.47					2	0	38.564
P-0003839	crc_msk_2017	266	1	0.57857	38.5					2	1	38.6
SER-SILU-CC-P0442	coad_silu_2022	265	0	0.57857	38.54					2	0	38.67
TCGA-AH-6544	coadread_tcga_pan_can_atlas_2018	264	0	0.57857	38.564					2	1	38.7
SER-SILU-CC-P0422	coad_silu_2022	263	1	0.57637	38.6					2	1	38.73
P-0004786	crc_msk_2017	262	0	0.57637	38.67					2	1	38.87
P-0004786	crc_apc_impact_2020	261	1	0.574161	38.7					2	0	38.9914
P-0000763	crc_msk_2017	260	1	0.571953	38.73					2	0	39
P-0004957	crc_msk_2017	259	1	0.569745	38.87					2	1	39.1
TCGA-AA-3837	coadread_tcga_pan_can_atlas_2018	258	0	0.569745	38.9914					2	0	39.2
14CO005	coad_cptac_2019	257	0	0.569745	39					2	0	39.2
P-0003136	crc_apc_impact_2020	256	1	0.567519	39.1					2	0	39.43
P-0012708	crc_apc_impact_2020	255	0	0.567519	39.2					2	0	39.4516
P-0006219	crc_apc_impact_2020	254	0	0.567519	39.2					2	1	39.56
P-0004486	crc_msk_2017	253	0	0.567519	39.43					2	1	39.72
TCGA-5M-AATE	coadread_tcga_pan_can_atlas_2018	252	0	0.567519	39.4516					2	1	39.77
SER-SILU-CC-P0305	coad_silu_2022	251	1	0.565258	39.56					2	0	39.8
SER-SILU-CC-P0288	coad_silu_2022	250	1	0.562997	39.72					2	1	39.97
P-0003077	crc_msk_2017	249	1	0.560736	39.77					2	0	39.9776
P-0010932	crc_apc_impact_2020	248	0	0.560736	39.8					2	0	40.2
P-0001778	crc_msk_2017	247	1	0.558466	39.97					2	1	40.4
TCGA-AA-A02Y	coadread_tcga_pan_can_atlas_2018	246	0	0.558466	39.9776					2	0	40.47
P-0002095	crc_msk_2017	245	0	0.558466	40.2					2	0	40.57
P-0001964	crc_apc_impact_2020	244	1	0.556177	40.4					2	0	40.6
P-0001316	crc_msk_2017	243	0	0.556177	40.47					2	1	40.63
P-0010932	crc_msk_2017	242	0	0.556177	40.57					2	0	40.93
P-0007097	crc_msk_2017	241	0	0.556177	40.6					2	0	40.9639
P-0007226	crc_msk_2017	240	1	0.55386	40.63					2	0	40.9968
P-0003437	crc_msk_2017	239	0	0.55386	40.93					2	0	40.9968
TCGA-AA-A03J	coadread_tcga_pan_can_atlas_2018	238	0	0.55386	40.9639					2	1	41
TCGA-AG-A02X	coadread_tcga_pan_can_atlas_2018	237	0	0.55386	40.9968					2	1	41.1
TCGA-AA-A02W	coadread_tcga_pan_can_atlas_2018	236	0	0.55386	40.9968					2	0	41.1
P-0001964	crc_msk_2017	235	1	0.551503	41					2	0	41.1
P-0007600	crc_apc_impact_2020	234	1	0.549146	41.1					2	0	41.27
P-0004494	crc_apc_impact_2020	233	0	0.549146	41.1					2	0	41.4
P-0006589	crc_apc_impact_2020	232	0	0.549146	41.1					2	0	41.4242
SER-SILU-CC-P0436	coad_silu_2022	231	0	0.549146	41.27					2	0	41.66
P-0002068	crc_msk_2017	230	0	0.549146	41.4					2	1	41.8
TCGA-F4-6806	coadread_tcga_pan_can_atlas_2018	229	0	0.549146	41.4242					2	1	42
SER-SILU-CC-P0435	coad_silu_2022	228	0	0.549146	41.66					2	0	42.049
P-0007567	crc_apc_impact_2020	227	1	0.546727	41.8					2	0	42.1
P-0011291	crc_msk_2017	226	1	0.544308	42					2	0	42.27
P-0040508	bowel_colitis_msk_2022	225	0	0.544308	42.049					2	0	42.3447
P-0006715	crc_msk_2017	224	0	0.544308	42.1					2	0	42.7
P-0010966	crc_msk_2017	223	0	0.544308	42.27					2	0	42.73
TCGA-F5-6571	coadread_tcga_pan_can_atlas_2018	222	0	0.544308	42.3447					2	0	42.7721
P-0007975	crc_apc_impact_2020	221	0	0.544308	42.7					2	1	43
P-0004322	crc_msk_2017	220	0	0.544308	42.73					2	0	43.0351
TCGA-QG-A5YV	coadread_tcga_pan_can_atlas_2018	219	0	0.544308	42.7721					2	0	43.2
P-0002475	crc_apc_impact_2020	218	1	0.541811	43					2	0	43.27
TCGA-F4-6807	coadread_tcga_pan_can_atlas_2018	217	0	0.541811	43.0351					2	1	43.53
P-0005307	crc_apc_impact_2020	216	0	0.541811	43.2					2	0	43.7584
P-0004928	crc_msk_2017	215	0	0.541811	43.27					2	1	43.8
SER-SILU-CC-P0130	coad_silu_2022	214	1	0.539279	43.53					2	1	43.8
TCGA-A6-2674	coadread_tcga_pan_can_atlas_2018	213	0	0.539279	43.7584					2	0	43.83
P-0004872	crc_apc_impact_2020	212	1	0.536735	43.8					2	0	43.89
P-0023448	crc_apc_impact_2020	211	1	0.534192	43.8					2	0	44.0214
SER-SILU-CC-P0413	coad_silu_2022	210	0	0.534192	43.83					2	0	44.17
SER-SILU-CC-P0429	coad_silu_2022	209	0	0.534192	43.89					2	0	44.2
TCGA-DC-6160	coadread_tcga_pan_can_atlas_2018	208	0	0.534192	44.0214					2	0	44.49
P-0004872	crc_msk_2017	207	0	0.534192	44.17					2	0	44.63
P-0010599	crc_msk_2017	206	0	0.534192	44.2					2	0	44.7776
SER-SILU-CC-P0426	coad_silu_2022	205	0	0.534192	44.49					2	0	45.1
P-0014182	crc_msk_2017	204	0	0.534192	44.63					2	1	45.4022
TCGA-CI-6622	coadread_tcga_pan_can_atlas_2018	203	0	0.534192	44.7776					2	0	45.5995
P-0000561	crc_apc_impact_2020	202	0	0.534192	45.1					2	0	46
TCGA-D5-5537	coadread_tcga_pan_can_atlas_2018	201	1	0.531534	45.4022					2	0	46.03
TCGA-A6-2681	coadread_tcga_pan_can_atlas_2018	200	0	0.531534	45.5995					2	0	47.0461
P-0006888	crc_apc_impact_2020	199	0	0.531534	46					2	0	47.25
P-0013096	crc_msk_2017	198	0	0.531534	46.03					2	1	47.28
TCGA-AA-3675	coadread_tcga_pan_can_atlas_2018	197	0	0.531534	47.0461					2	0	47.33
SER-SILU-CC-P0407	coad_silu_2022	196	0	0.531534	47.25					2	0	47.4077
SER-SILU-CC-P0026	coad_silu_2022	195	1	0.528808	47.28					2	0	47.43
P-0004886	crc_msk_2017	194	0	0.528808	47.33					2	0	47.74
TCGA-F4-6855	coadread_tcga_pan_can_atlas_2018	193	0	0.528808	47.4077					2	0	47.77
P-0013975	crc_msk_2017	192	0	0.528808	47.43					2	0	47.868
SER-SILU-CC-P0421	coad_silu_2022	191	0	0.528808	47.74					2	0	48.1
P-0009058	crc_msk_2017	190	0	0.528808	47.77					2	0	48.17
TCGA-F4-6703	coadread_tcga_pan_can_atlas_2018	189	0	0.528808	47.868					2	0	48.2
P-0006686	crc_msk_2017	188	0	0.528808	48.1					2	0	48.3
SER-SILU-CC-P0441	coad_silu_2022	187	0	0.528808	48.17					2	0	48.33
SER-SILU-CC-P0361	coad_silu_2022	186	0	0.528808	48.2					2	0	48.63
P-0000682	crc_msk_2017	185	0	0.528808	48.3					2	1	48.77
P-0008059	crc_msk_2017	184	0	0.528808	48.33					2	0	49
SER-SILU-CC-P0417	coad_silu_2022	183	0	0.528808	48.63					2	0	49.08
P-0007039	crc_msk_2017	182	1	0.525903	48.77					2	1	49.18
P-0009464	crc_msk_2017	181	0	0.525903	49					2	0	49.31
SER-SILU-CC-P0403	coad_silu_2022	180	0	0.525903	49.08					2	0	49.47
SER-SILU-CC-P0296	coad_silu_2022	179	1	0.522965	49.18					2	0	49.57
SER-SILU-CC-P0370	coad_silu_2022	178	0	0.522965	49.31					2	0	49.58
P-0007592	crc_msk_2017	177	0	0.522965	49.47					2	0	49.61
P-0007657	crc_msk_2017	176	0	0.522965	49.57					2	1	49.67
SER-SILU-CC-P0416	coad_silu_2022	175	0	0.522965	49.58					2	0	49.71
SER-SILU-CC-P0350	coad_silu_2022	174	0	0.522965	49.61					2	0	49.8
P-0000745	crc_msk_2017	173	1	0.519942	49.67					2	0	49.87
SER-SILU-CC-P0395	coad_silu_2022	172	0	0.519942	49.71					2	0	49.9
P-0001769	crc_apc_impact_2020	171	0	0.519942	49.8					2	1	49.9063
P-0002673	crc_msk_2017	170	0	0.519942	49.87					2	0	50.0378
P-0000885	crc_msk_2017	169	0	0.519942	49.9					2	1	50.5
TCGA-DM-A1D6	coadread_tcga_pan_can_atlas_2018	168	1	0.516847	49.9063					2	1	50.6
TCGA-AA-3673	coadread_tcga_pan_can_atlas_2018	167	0	0.516847	50.0378					2	0	50.73
P-0007303	crc_apc_impact_2020	166	1	0.513733	50.5					2	0	50.926
P-0000682	crc_apc_impact_2020	165	1	0.51062	50.6					2	1	51.1
P-0007793	crc_msk_2017	164	0	0.51062	50.73					2	1	51.15
P-0032505	coadread_mskresistance_2022	163	0	0.51062	50.926					2	0	51.3
P-0007303	crc_msk_2017	162	1	0.507468	51.1					2	1	51.386
SER-SILU-CC-P0223	coad_silu_2022	161	1	0.504316	51.15					2	1	51.6
P-0002068	crc_apc_impact_2020	160	0	0.504316	51.3					2	0	51.68
P-0025046	bowel_colitis_msk_2022	159	1	0.501144	51.386					2	0	51.9
P-0006213	crc_msk_2017	158	1	0.497972	51.6					2	1	52.07
SER-SILU-CC-P0406	coad_silu_2022	157	0	0.497972	51.68					2	0	52.07
P-0012566	crc_msk_2017	156	0	0.497972	51.9					2	0	52.93
SER-SILU-CC-P0198	coad_silu_2022	155	1	0.494759	52.07					2	0	52.99
SER-SILU-CC-P0396	coad_silu_2022	154	0	0.494759	52.07					2	0	52.9967
P-0009418	crc_msk_2017	153	0	0.494759	52.93					2	1	53.07
SER-SILU-CC-P0415	coad_silu_2022	152	0	0.494759	52.99					2	1	53.16
TCGA-AA-3864	coadread_tcga_pan_can_atlas_2018	151	0	0.494759	52.9967					2	0	53.6213
P-0002529	crc_msk_2017	150	1	0.491461	53.07					2	1	54.6076
SER-SILU-CC-P0030	coad_silu_2022	149	1	0.488163	53.16					2	0	54.74
TCGA-G4-6304	coadread_tcga_pan_can_atlas_2018	148	0	0.488163	53.6213					2	1	55.3
TCGA-D5-5538	coadread_tcga_pan_can_atlas_2018	147	1	0.484842	54.6076					2	0	55.37
SER-SILU-CC-P0378	coad_silu_2022	146	0	0.484842	54.74					2	0	55.43
P-0004159	crc_apc_impact_2020	145	1	0.481498	55.3					2	1	55.47
P-0014252	crc_msk_2017	144	0	0.481498	55.37					2	1	55.6
P-0001554	crc_msk_2017	143	0	0.481498	55.43					2	0	55.75
P-0004159	crc_msk_2017	142	1	0.478107	55.47					2	0	55.956
P-0020878	crc_apc_impact_2020	141	1	0.474716	55.6					2	0	56.0871
SER-SILU-CC-P0311	coad_silu_2022	140	0	0.474716	55.75					2	0	56.47
P-0028512	bowel_colitis_msk_2022	139	0	0.474716	55.956					2	0	56.61
[truncated: 164 more rows]

## Sheet: Sup-Table-S7c-CRC-EGFR-BRAF
Overall
Only EGFR
[truncated: 354 more rows]

## Sheet: Sup-Table-S7d-NSCLC-BRAF-KRAS
Overall
Only BRAF
[truncated: 1,455 more rows]

[truncated: 10 more sheets: Sup-Table-S7e-NSCLC-EGFR-KRAS, Sup-Table-S7f-NSCLC-EGFR-BRAF, Sup-Table S8, Sup-Table S9, Sup-Table S10, Sup-Table S11, Sup-Table S12, Sup-TableS13, Sup-Table 14, Sup-Table 15]
